# Supplementary material for: Poly[[tetra­kis­(μ2-pyrazine N,N′-dioxide-κ2 O:O′)holmium(III)] tris­(perchlorate)]
Source: Acta Crystallogr Sect E Struct Rep Online. 2010 Aug 18;66(Pt 9):m1108–9. doi: 10.1107/S1600536810031831 (PMC3007832; doi:10.1107/S1600536810031831)
Supplement: Supplementary file 2 [file e-66-m1108-Isup2.hkl]

# 
# h,k,l, Fc-squared, Fo-squared, sigma(Fo-squared) and status flag 
# 
data_I
_shelx_title ' 07jb006 in I4(1)/acd' 
_shelx_refln_list_code          4 
_shelx_F_calc_maximum     1250.12 
_exptl_crystal_F_000      3568.00 
_reflns_d_resolution_high  0.6999 
 
loop_ 
 _symmetry_equiv_pos_as_xyz 
 'x, y, z' 
 '-y+1/4, x+3/4, z+1/4' 
 '-x, -y+1/2, z' 
 'y+1/4, -x+1/4, z+3/4' 
 'x, -y, -z+1/2' 
 '-x+1/2, y, -z' 
 'y+3/4, x+1/4, -z+1/4' 
 '-y+1/4, -x+1/4, -z+1/4' 
 'x+1/2, y+1/2, z+1/2' 
 '-y+3/4, x+5/4, z+3/4' 
 '-x+1/2, -y+1, z+1/2' 
 'y+3/4, -x+3/4, z+5/4' 
 'x+1/2, -y+1/2, -z+1' 
 '-x+1, y+1/2, -z+1/2' 
 'y+5/4, x+3/4, -z+3/4' 
 '-y+3/4, -x+3/4, -z+3/4' 
 '-x, -y, -z' 
 'y-1/4, -x-3/4, -z-1/4' 
 'x, y-1/2, -z' 
 '-y-1/4, x-1/4, -z-3/4' 
 '-x, y, z-1/2' 
 'x-1/2, -y, z' 
 '-y-3/4, -x-1/4, z-1/4' 
 'y-1/4, x-1/4, z-1/4' 
 '-x+1/2, -y+1/2, -z+1/2' 
 'y+1/4, -x-1/4, -z+1/4' 
 'x+1/2, y, -z+1/2' 
 '-y+1/4, x+1/4, -z-1/4' 
 '-x+1/2, y+1/2, z' 
 'x, -y+1/2, z+1/2' 
 '-y-1/4, -x+1/4, z+1/4' 
 'y+1/4, x+1/4, z+1/4' 
 
_cell_length_a    15.2302 
_cell_length_b    15.2302 
_cell_length_c    22.6334 
_cell_angle_alpha  90.000 
_cell_angle_beta   90.000 
_cell_angle_gamma  90.000 
 
_shelx_F_squared_multiplier     1.000 
 
loop_ 
 _refln_index_h 
 _refln_index_k 
 _refln_index_l 
 _refln_F_squared_calc 
 _refln_F_squared_meas 
 _refln_F_squared_sigma 
 _refln_observed_status 
   0   2   0   292661.19   291965.78   4731.32 o 
   2   2   0   372764.81   372836.19   6618.40 o 
   0   4   0  1562791.38  1313307.50  69842.91 o 
   2   4   0    14987.41    19159.40    312.99 o 
   4   4   0   103211.56    85236.62   1542.72 o 
   0   6   0   367582.13   407498.28   6631.55 o 
   2   6   0   492740.22   456434.31   5246.16 o 
   4   6   0   123096.76   127187.63   1390.77 o 
   6   6   0   234583.66   227686.16   3899.77 o 
   0   8   0   244134.98   235231.80   3994.79 o 
   2   8   0    79150.66    79336.52   1084.62 o 
   4   8   0   116687.35   111407.52   1467.94 o 
   6   8   0   135066.42   133187.34   1502.92 o 
   8   8   0   102763.90    97361.34   1934.70 o 
   0  10   0   201982.70   219003.44   3129.51 o 
   2  10   0   295614.22   319009.84   3821.86 o 
   4  10   0   163315.78   158140.23   2041.42 o 
   6  10   0   118753.52   124392.42   1450.76 o 
   8  10   0   100364.26    97043.92   1406.66 o 
  10  10   0    86770.59    81121.45   1778.85 o 
   0  12   0   134471.02   140574.69   5040.90 o 
   2  12   0   211648.33   221525.81   2942.42 o 
   4  12   0   200861.38   211657.11   2695.41 o 
   6  12   0   211088.31   209991.61   2338.39 o 
   8  12   0   126478.78   123310.60   1752.63 o 
  10  12   0   144319.28   140272.36   1984.08 o 
  12  12   0    69767.75    70643.13   1712.48 o 
   0  14   0   190806.42   210573.44   3865.42 o 
   2  14   0   135257.75   133957.09   1993.87 o 
   4  14   0   209198.27   210552.72   2742.79 o 
   6  14   0    62464.43    61172.22    884.87 o 
   8  14   0    90379.64    89618.20   1409.15 o 
  10  14   0    69161.10    67748.93   1177.05 o 
  12  14   0    71090.42    65611.88   1187.06 o 
  14  14   0    64773.98    69689.95   2489.03 o 
   0  16   0    12578.16    12900.01   1288.51 o 
   2  16   0    92900.31    90649.84   1424.40 o 
   4  16   0    60881.92    63908.79   1110.54 o 
   6  16   0    85808.90    81356.48   1846.10 o 
   8  16   0    67831.67    66278.76   1172.53 o 
  10  16   0    86280.84    83176.94   1934.79 o 
  12  16   0    57091.43    59277.91   1663.74 o 
  14  16   0    56164.41    56146.35   1564.80 o 
   0  18   0    50241.61    43493.02   2520.45 o 
   2  18   0    64344.38    71674.48   1252.24 o 
   4  18   0    93930.98    90161.84   1482.28 o 
   6  18   0    40803.72    43693.67   1049.08 o 
   8  18   0    79427.16    77092.60   1704.00 o 
  10  18   0    49885.48    52621.35   1229.86 o 
  12  18   0    54966.08    53681.32   1527.78 o 
   0  20   0    22652.46    27451.92   1435.87 o 
   2  20   0   106043.56   112044.68   2569.20 o 
   4  20   0    42472.94    44594.67   1108.97 o 
   6  20   0    45444.66    42257.91   1397.94 o 
   8  20   0    40795.52    42025.37   1450.29 o 
   1   2   1        0.45      223.89     16.50 o 
   2   3   1      269.29       50.98     12.73 o 
   1   4   1    68381.86    75176.38    664.30 o 
   3   4   1    15566.90    21576.81    226.74 o 
   2   5   1    18059.02    22132.39    274.32 o 
   4   5   1    13553.05    11019.28    152.34 o 
   1   6   1    24461.48    27782.61    343.64 o 
   3   6   1     3799.29     2986.49     83.04 o 
   5   6   1     3127.43     4099.29     92.74 o 
   2   7   1        4.38       11.74     17.49 o 
   4   7   1      720.10      586.79     41.48 o 
   6   7   1     3071.36     2908.63     96.71 o 
   1   8   1    42828.24    40828.63    779.01 o 
   3   8   1        1.50       39.60     21.12 o 
   5   8   1       58.64       10.78     18.95 o 
   7   8   1     7021.89     7232.81    167.64 o 
   2   9   1     4200.60     3577.73    106.82 o 
   4   9   1     1372.88     1628.61     76.37 o 
   6   9   1       59.85       79.13     25.54 o 
   8   9   1     1617.18     1132.39     79.58 o 
   1  10   1     1648.76     2029.47     87.44 o 
   3  10   1     4860.20     4477.83    128.46 o 
   5  10   1     1628.23     1690.07     73.77 o 
   7  10   1    16602.83    15739.48    257.54 o 
   9  10   1     1192.17     1389.17     93.76 o 
   2  11   1     1843.22     2310.48     95.24 o 
   4  11   1      122.42       89.14     34.74 o 
   6  11   1      470.04      433.34     44.97 o 
   8  11   1     1028.00      957.96     82.53 o 
  10  11   1      638.41      494.66     68.32 o 
   1  12   1    24522.42    25946.92    356.79 o 
   3  12   1    12099.08    13365.00    255.38 o 
   5  12   1       36.33       27.28     29.49 o 
   7  12   1      940.04      870.83     72.76 o 
   9  12   1       93.90      117.43     47.14 o 
  11  12   1      110.93       77.44     59.73 o 
   2  13   1     3408.74     2796.73    115.86 o 
   4  13   1     1709.94     1640.60     97.82 o 
   6  13   1     2315.02     2158.00     88.63 o 
   8  13   1      791.47      697.12     77.54 o 
  10  13   1       38.96      103.53     48.95 o 
  12  13   1     1181.19     1083.78    108.31 o 
   1  14   1      591.56      526.66     73.74 o 
   3  14   1      224.07      308.04     55.21 o 
   5  14   1     7458.91     7294.77    181.58 o 
   7  14   1       68.63       38.32     40.25 o 
   9  14   1     4588.48     4693.06    171.37 o 
  11  14   1     2003.34     2053.72    127.24 o 
  13  14   1      352.81      296.32     75.13 o 
   2  15   1     1187.68     1242.11    118.98 o 
   4  15   1     5269.99     4976.61    183.72 o 
   6  15   1      510.70      303.31     57.91 o 
   8  15   1     4717.29     3918.25    158.90 o 
  10  15   1       50.72        8.27     44.57 o 
  12  15   1     1804.61     1918.79    147.03 o 
  14  15   1      441.90      451.45     97.27 o 
   1  16   1     3453.00     3198.41    140.74 o 
   3  16   1      798.80      799.07     84.43 o 
   5  16   1     1336.37     1351.80     95.89 o 
   7  16   1      544.03      570.53     76.16 o 
   9  16   1      183.18      366.89     70.60 o 
  11  16   1      643.53      567.45     91.94 o 
  13  16   1      293.14      321.72     88.03 o 
   2  17   1      302.17      307.79     62.37 o 
   4  17   1        7.37       43.61     42.45 o 
   6  17   1       28.44      -18.82     45.95 o 
   8  17   1     1198.21     1258.60    118.37 o 
  10  17   1     1119.28     1220.98    137.44 o 
  12  17   1      502.57      473.64    104.04 o 
   1  18   1      108.80      243.11     61.01 o 
   3  18   1      294.05      352.63     68.73 o 
   5  18   1        5.38       68.33     55.55 o 
   7  18   1        8.13       39.22     66.21 o 
   9  18   1      266.98      313.29     79.74 o 
  11  18   1       10.48      -64.37     64.37 o 
   2  19   1      506.73      685.46     98.37 o 
   4  19   1      211.99      268.36     72.48 o 
   6  19   1      625.25      629.13     91.49 o 
   8  19   1      215.30      371.23     75.11 o 
  10  19   1      279.52      245.50     81.91 o 
   1  20   1        3.16       95.79     63.88 o 
   3  20   1       40.66      236.81     79.50 o 
   5  20   1      304.02      523.77     93.65 o 
   7  20   1       11.78       43.27     60.13 o 
   2  21   1      253.41      388.33     96.34 o 
   4  21   1        3.99        5.57    117.05 o 
   1   1   2   248054.28   248559.94   5837.60 o 
   0   2   2        1.62      -32.78     32.78 o 
   1   3   2    39850.75    44353.91    709.91 o 
   3   3   2    40829.21    40202.86    550.95 o 
   0   4   2      205.31      -33.98     33.98 o 
   2   4   2    18302.71    19920.06    212.13 o 
   1   5   2   165544.98   173635.69   2112.65 o 
   3   5   2    59546.06    56183.34    503.21 o 
   5   5   2   183452.31   206698.81   2864.75 o 
   0   6   2      261.81      -45.87     45.87 o 
   2   6   2    86015.48    95211.54    861.99 o 
   4   6   2       36.50      -18.39     18.39 o 
   1   7   2   143993.00   153376.02   1335.67 o 
   3   7   2   210460.11   229590.63   1948.34 o 
   5   7   2   140391.11   126774.06    999.38 o 
   7   7   2   204826.00   242505.81   2961.83 o 
   0   8   2     5070.45     4955.91    168.54 o 
   2   8   2     7095.83     7441.66    150.66 o 
   4   8   2     1468.92     1532.99     63.69 o 
   6   8   2        1.05      -22.65     22.65 o 
   1   9   2    77496.37    80180.77    788.51 o 
   3   9   2    58512.45    56991.18    607.04 o 
   5   9   2   134161.33   148723.61   1262.35 o 
   7   9   2    58842.71    51018.34    589.43 o 
   9   9   2    99566.16   108865.98   1541.30 o 
   0  10   2     3585.26     4412.12    283.73 o 
   2  10   2     1652.77     1009.70     86.43 o 
   4  10   2      322.42      345.96     63.88 o 
   6  10   2     3955.88     4297.95    230.49 o 
   8  10   2      862.17      796.52     80.62 o 
   1  11   2    41429.72    43723.10    490.30 o 
   3  11   2   119734.38   122509.92   1169.25 o 
   5  11   2    51920.36    50512.46    546.28 o 
   7  11   2   114630.92   121677.61   1198.22 o 
   9  11   2    26309.53    25182.31    400.11 o 
  11  11   2    84242.70    82542.66   1315.14 o 
   0  12   2     1063.45     1042.76    102.52 o 
   2  12   2    10701.47    10936.56    239.95 o 
   4  12   2     3621.57     3394.41    112.55 o 
   6  12   2     2746.63     2657.08     92.63 o 
   8  12   2     7065.72     6598.25    189.47 o 
  10  12   2      544.48      556.84     77.13 o 
   1  13   2    43583.63    43597.12    551.45 o 
   3  13   2    43211.82    45018.68    567.16 o 
   5  13   2    93579.69    94191.48    913.10 o 
   7  13   2    22797.69    21890.56    337.40 o 
   9  13   2    73940.23    73274.53    854.25 o 
  11  13   2    13978.74    13572.74    306.77 o 
  13  13   2    46060.75    45806.71   1075.47 o 
   0  14   2     3355.44     2687.73    165.59 o 
   2  14   2     2149.05     1897.23     97.28 o 
   4  14   2     1323.07     1403.34     90.82 o 
   6  14   2     6914.92     6485.19    173.63 o 
   8  14   2        0.30       54.60     41.22 o 
  10  14   2      100.20      143.51     51.90 o 
  12  14   2     3071.13     3239.38    189.54 o 
   1  15   2    32808.01    32427.85    481.39 o 
   3  15   2    71946.29    75720.09    864.69 o 
   5  15   2    40395.68    39796.28    510.66 o 
   7  15   2    54962.74    53412.06    693.11 o 
   9  15   2    24489.33    24845.73    468.87 o 
  11  15   2    41855.86    41125.16    659.67 o 
  13  15   2    15887.74    14982.04    405.87 o 
  15  15   2    28190.45    28673.63   1027.84 o 
   0  16   2     7669.25     7272.07    299.39 o 
   2  16   2     1509.48     1487.23    108.44 o 
   4  16   2      308.84      346.27     55.40 o 
   6  16   2      155.37      156.94     51.77 o 
   8  16   2     1451.00     1294.42    116.35 o 
  10  16   2       64.47       16.47     49.97 o 
  12  16   2      446.62      515.26     95.64 o 
  14  16   2     1110.64     1145.02    148.72 o 
   1  17   2    26090.79    25962.25    443.95 o 
   3  17   2    32276.79    31829.49    543.46 o 
   5  17   2    56565.20    58987.39    741.67 o 
   7  17   2    26695.44    26651.56    500.40 o 
   9  17   2    59461.95    62046.44    874.96 o 
  11  17   2    25714.44    24644.87    542.24 o 
  13  17   2    39658.35    43310.14    853.64 o 
   0  18   2      789.75      710.95    145.19 o 
   2  18   2      770.08      658.76     89.46 o 
   4  18   2       23.88      -20.54     40.39 o 
   6  18   2      807.44      596.48     83.49 o 
   8  18   2       86.67      209.93     58.25 o 
  10  18   2       69.93      104.29     79.10 o 
  12  18   2      221.89      290.92    151.59 o 
   1  19   2    30007.51    29323.52    595.02 o 
   3  19   2    44157.64    45648.14    701.48 o 
   5  19   2    34647.34    34981.68    613.71 o 
   7  19   2    35680.80    36946.02    687.86 o 
   9  19   2    29730.83    31138.89    687.90 o 
   0  20   2      781.24      569.73    141.88 o 
   2  20   2       38.78       17.96     56.88 o 
   4  20   2      471.77      436.54     91.23 o 
   6  20   2     1913.25     2004.77    216.54 o 
   8  20   2      269.88      435.41     93.22 o 
   1  21   2    42154.70    47063.14    916.34 o 
   3  21   2    43932.57    48588.63    936.87 o 
   5  21   2    41982.45    45870.05    906.50 o 
   1   2   3     3274.43     4411.78     96.55 o 
   2   3   3    20934.42    23430.81    226.57 o 
   1   4   3     1589.96     1712.31     48.47 o 
   3   4   3    22154.51    22942.00    257.52 o 
   2   5   3    14366.03    13948.07    170.75 o 
   4   5   3     1562.15     1937.46     64.81 o 
   1   6   3    46808.64    41278.41    423.92 o 
   3   6   3      138.75       65.61     19.15 o 
   5   6   3     2239.88     1865.83     72.64 o 
   2   7   3    23033.81    23380.83    291.15 o 
   4   7   3     1251.83     1283.06     55.15 o 
   6   7   3     3719.66     3412.77     90.36 o 
   1   8   3      175.90      195.31     33.77 o 
   3   8   3     3512.65     1764.68     69.71 o 
   5   8   3    10847.20     9762.84    170.29 o 
   7   8   3        2.99       34.43     24.28 o 
   2   9   3     8514.77    10035.17    187.00 o 
   4   9   3      934.85      809.97     54.97 o 
   6   9   3     1040.62     1006.04     59.22 o 
   8   9   3    14214.32    14690.09    265.93 o 
   1  10   3    50658.19    49399.27    519.31 o 
   3  10   3     6474.74     5616.92    143.35 o 
   5  10   3     4834.18     4160.31    115.47 o 
   7  10   3     1048.11      934.28     73.85 o 
   9  10   3      949.99      836.11     77.42 o 
   2  11   3     8242.73     7178.45    170.45 o 
   4  11   3      235.19      178.90     36.05 o 
   6  11   3      288.32      157.02     33.69 o 
   8  11   3      264.08      163.04     40.11 o 
  10  11   3     2314.95     2468.26    119.05 o 
   1  12   3      357.81      559.54     61.38 o 
   3  12   3     1659.37     1782.78     94.00 o 
   5  12   3     5127.84     5239.65    142.16 o 
   7  12   3     1671.97     1266.71     93.27 o 
   9  12   3     3446.10     2935.35    129.27 o 
  11  12   3        0.09       41.36     45.02 o 
   2  13   3      854.15      943.42     73.19 o 
   4  13   3     8000.24     7734.08    212.45 o 
   6  13   3      679.47     1097.36     81.74 o 
   8  13   3     1652.63     1117.45     93.75 o 
  10  13   3      647.14      706.66     81.54 o 
  12  13   3      281.57      253.40    104.70 o 
   1  14   3    10277.84    11168.88    246.21 o 
   3  14   3     3698.30     3995.76    144.37 o 
   5  14   3        9.95      -29.35     33.43 o 
   7  14   3       45.56       77.50     41.54 o 
   9  14   3      396.60      346.55     72.49 o 
  11  14   3       11.41      145.64     56.15 o 
  13  14   3       45.26      170.08     83.65 o 
   2  15   3      626.44      517.46     69.21 o 
   4  15   3      333.55      400.29     55.92 o 
   6  15   3       98.32       -0.94     40.78 o 
   8  15   3       78.62       18.87     42.24 o 
  10  15   3     3764.38     3227.63    162.17 o 
  12  15   3      264.71      346.98     76.02 o 
  14  15   3     1079.98      998.08    133.49 o 
   1  16   3      492.77      552.87     74.96 o 
   3  16   3       45.24       25.41     41.15 o 
   5  16   3     3012.17     2986.52    132.28 o 
   7  16   3      127.37      180.62     58.14 o 
   9  16   3       42.84       30.93     50.27 o 
  11  16   3      338.66      539.24     99.32 o 
  13  16   3      216.14       61.04     69.44 o 
   2  17   3      787.43      698.05     89.48 o 
   4  17   3      704.63      520.95     72.30 o 
   6  17   3     3386.18     2818.58    147.61 o 
   8  17   3       43.06      184.25     57.07 o 
  10  17   3     1469.51     1580.51    180.00 o 
  12  17   3      138.46       28.50     69.74 o 
   1  18   3      551.88      680.35    103.71 o 
   3  18   3       95.71      101.43     54.51 o 
   5  18   3        8.74      -46.53     46.53 o 
   7  18   3      133.83       53.81     52.33 o 
   9  18   3       59.56      136.40     61.58 o 
  11  18   3       25.39       87.25     72.50 o 
   2  19   3      139.94      227.99     74.39 o 
   4  19   3      250.01      176.07     67.28 o 
   6  19   3      143.77      128.24     60.03 o 
   8  19   3     1852.04     2124.28    204.26 o 
  10  19   3     1181.06     1295.24    202.99 o 
   1  20   3      156.48      593.19    100.15 o 
   3  20   3      440.38      976.53    134.72 o 
   5  20   3      466.49      179.50     79.55 o 
   7  20   3     2249.19     2694.97    202.87 o 
   2  21   3       60.33        2.37     63.79 o 
   4  21   3        5.05      -13.04     64.30 o 
   0   0   4   383619.44   438110.59   9961.69 o 
   0   2   4    62920.24    61423.38    598.46 o 
   2   2   4  1496721.38  1318777.25  29712.12 o 
   1   3   4      113.66      -36.24     36.24 o 
   0   4   4   502842.66   501854.59   6617.63 o 
   2   4   4   183847.44   192224.42   1599.34 o 
   4   4   4   383361.78   372910.66   5287.45 o 
   1   5   4     2371.24     2161.02     62.03 o 
   3   5   4     1557.22     1685.91     54.96 o 
   0   6   4   110977.38   131754.67   1917.78 o 
   2   6   4   281470.00   266453.78   2065.22 o 
   4   6   4   183715.06   191525.39   1640.62 o 
   6   6   4   114913.52   103805.20   1369.45 o 
   1   7   4      102.94      230.17     96.03 o 
   3   7   4     1610.62     2135.57     68.59 o 
   5   7   4       46.46      -24.01     24.01 o 
   0   8   4   472876.59   465926.69   5396.01 o 
   2   8   4   199652.94   211808.77   1818.60 o 
   4   8   4   283382.63   296636.38   2636.81 o 
   6   8   4   118743.87   118330.72   1061.95 o 
   8   8   4   134758.19   133622.03   1781.59 o 
   1   9   4     7577.54     7075.50    151.77 o 
   3   9   4     6040.34     6767.56    139.17 o 
   5   9   4        8.63      -22.60     24.14 o 
   7   9   4     3479.14     3077.04    110.68 o 
   0  10   4   100110.13   104261.53   1411.14 o 
   2  10   4   164757.16   165117.23   1487.19 o 
   4  10   4   159562.48   156481.09   1327.61 o 
   6  10   4   132518.77   132023.48   1252.57 o 
   8  10   4   153235.91   154829.30   1459.06 o 
  10  10   4   131191.20   128947.69   1810.16 o 
   1  11   4     2253.88     2426.63     95.52 o 
   3  11   4     1136.82      885.33     65.52 o 
   5  11   4      933.66      709.25     61.17 o 
   7  11   4     2169.77     1927.25     98.31 o 
   9  11   4       29.97       71.22     40.53 o 
   0  12   4   121512.31   115245.98   1589.42 o 
   2  12   4   172169.44   181535.83   1558.06 o 
   4  12   4    83641.91    82377.76    804.05 o 
   6  12   4    90513.05    87040.10    851.91 o 
   8  12   4    67405.66    63041.70    740.11 o 
  10  12   4   114002.14   110187.88   1157.21 o 
  12  12   4   103979.73   108253.45   1921.35 o 
   1  13   4     1069.00      843.18     72.92 o 
   3  13   4      691.50      855.77     71.43 o 
   5  13   4      357.45      489.26     56.01 o 
   7  13   4     3342.13     3317.51    134.37 o 
   9  13   4      303.18      265.37     62.21 o 
  11  13   4        2.07      -38.54     38.54 o 
   0  14   4   162916.70   183085.98   2417.04 o 
   2  14   4   122075.91   116457.55   1174.92 o 
   4  14   4   165570.48   170221.53   1498.98 o 
   6  14   4   100427.84   102768.12   1067.15 o 
   8  14   4   129712.83   127282.63   1400.46 o 
  10  14   4    75731.24    76987.94    978.55 o 
  12  14   4    89002.46    81992.20   1137.27 o 
  14  14   4    39965.57    40315.23   1212.97 o 
   1  15   4     3893.54     3108.28    127.04 o 
   3  15   4     1714.71     1457.63    107.13 o 
   5  15   4     8941.14     8741.77    222.16 o 
   7  15   4     2790.00     3020.89    174.31 o 
   9  15   4       86.40       83.08     53.90 o 
  11  15   4      581.94      624.40     94.63 o 
  13  15   4     1519.68     1561.20    178.23 o 
   0  16   4    99070.95    96396.72   1828.33 o 
   2  16   4   148368.41   154439.52   1642.26 o 
   4  16   4    70074.37    69371.75    816.20 o 
   6  16   4    94997.93    93156.02   1024.64 o 
   8  16   4    51430.39    50691.83    743.02 o 
  10  16   4    75983.29    72506.98   1050.06 o 
  12  16   4    70183.80    76659.02   1118.31 o 
  14  16   4    43295.80    38632.65    736.03 o 
   1  17   4      101.13      122.59     56.16 o 
   3  17   4      551.51      429.27     72.74 o 
   5  17   4      467.87      392.76     65.55 o 
   7  17   4       18.57       28.97     50.97 o 
   9  17   4      627.27      728.29    104.86 o 
  11  17   4      641.26      677.52    108.22 o 
  13  17   4      883.61     1358.25    154.64 o 
   0  18   4    87695.76    86804.72   1694.30 o 
   2  18   4    32703.91    33202.23    634.00 o 
   4  18   4    67929.73    63731.43    865.28 o 
   6  18   4    43299.97    43994.06    766.61 o 
   8  18   4    51363.99    47541.00    805.44 o 
  10  18   4    53068.46    54472.93    897.97 o 
   1  19   4     2339.36     2368.29    167.20 o 
   3  19   4     2253.67     2797.54    158.78 o 
   5  19   4        0.15      -20.69     54.40 o 
   7  19   4        0.48        0.79     61.23 o 
   9  19   4       29.62      -14.95     71.84 o 
   0  20   4    56930.30    60466.68   1373.20 o 
   2  20   4    64738.90    65574.15    922.44 o 
   4  20   4    44824.37    46595.71    830.84 o 
   6  20   4    71257.48    74630.52   1136.48 o 
   8  20   4    37196.34    37122.23    889.15 o 
   1  21   4      616.43      596.38    138.49 o 
   3  21   4      604.65      893.24    117.23 o 
   5  21   4      415.53      562.71    115.97 o 
   1   2   5     7446.79     7728.11     94.61 o 
   2   3   5    28209.79    32696.36    331.30 o 
   1   4   5      341.87      358.43     23.33 o 
   3   4   5     2308.68     1878.37     54.74 o 
   2   5   5     4965.81     5626.62    116.87 o 
   4   5   5      527.05      252.84     29.04 o 
   1   6   5     8424.28     9079.55    145.15 o 
   3   6   5    10067.00    11630.19    164.98 o 
   5   6   5     1465.19     1928.75     71.37 o 
   2   7   5      393.48      379.38     34.60 o 
   4   7   5     2808.76     3390.24     92.60 o 
   6   7   5     2735.51     2418.48     71.55 o 
   1   8   5     6008.53     4461.88    137.06 o 
   3   8   5      674.41      701.68     49.40 o 
   5   8   5      423.05      185.19     31.24 o 
   7   8   5     1386.14     1234.58     73.66 o 
   2   9   5        2.60       63.94     25.20 o 
   4   9   5     1064.70      933.87     57.50 o 
   6   9   5      275.35      264.21     42.07 o 
   8   9   5      146.00       55.61     37.09 o 
   1  10   5      194.36      252.26     39.32 o 
   3  10   5     8271.53     8130.80    160.30 o 
   5  10   5     2065.28     2167.15     84.59 o 
   7  10   5      563.19      454.99     56.69 o 
   9  10   5     1050.63      666.44     72.14 o 
   2  11   5      642.33      717.71     62.99 o 
   4  11   5      855.97      791.42     64.34 o 
   6  11   5     1736.60     1630.94     90.11 o 
   8  11   5      420.43      531.81     62.59 o 
  10  11   5      445.14      296.84     55.62 o 
   1  12   5    16693.82    16631.14    283.02 o 
   3  12   5     5800.10     5372.58    159.31 o 
   5  12   5     1348.98     1696.39     86.89 o 
   7  12   5     4641.89     4669.07    152.13 o 
   9  12   5      368.86      408.54     69.37 o 
  11  12   5        0.92        8.15     45.25 o 
   2  13   5     1304.31     1173.95     82.57 o 
   4  13   5      158.80      165.29     40.85 o 
   6  13   5     1908.52     1518.94     98.24 o 
   8  13   5      476.81      343.24     65.88 o 
  10  13   5      234.48      226.52     73.60 o 
  12  13   5     1871.71     1830.23    140.17 o 
   1  14   5      554.83      506.53     60.33 o 
   3  14   5     3560.22     3242.36    126.81 o 
   5  14   5       71.65       97.69     42.56 o 
   7  14   5     4483.39     4412.31    174.04 o 
   9  14   5      688.38      606.16     84.44 o 
  11  14   5     1720.61     1658.11    150.41 o 
  13  14   5     1321.69     1212.83    143.57 o 
   2  15   5       97.75       79.42     50.03 o 
   4  15   5      108.74       98.35     42.46 o 
   6  15   5      196.80      146.53     47.34 o 
   8  15   5     1944.25     1830.12    134.76 o 
  10  15   5      641.77      614.91     94.36 o 
  12  15   5     1257.65     1091.09    138.19 o 
  14  15   5       27.26      180.67     77.93 o 
   1  16   5      627.05      400.31     80.53 o 
   3  16   5     1176.76      947.39     91.18 o 
   5  16   5       29.45       25.67     43.14 o 
   7  16   5     1409.94     1557.69    123.20 o 
   9  16   5     1470.79     1360.30    137.71 o 
  11  16   5      835.93     1096.45    125.38 o 
  13  16   5      540.52      528.45    105.65 o 
   2  17   5      854.77      829.54     91.66 o 
   4  17   5      982.12     1452.49    125.44 o 
   6  17   5     1510.40     1412.08    125.56 o 
   8  17   5      344.59      276.98     68.62 o 
  10  17   5      548.46      631.00     92.20 o 
  12  17   5      921.59     1123.23    158.63 o 
   1  18   5     1155.56     1394.65    137.86 o 
   3  18   5       43.11       66.88     51.95 o 
   5  18   5      766.45      969.17    108.27 o 
   7  18   5       68.65      124.50     68.10 o 
   9  18   5       17.26       50.50     69.51 o 
  11  18   5      593.14      623.30    129.37 o 
   2  19   5      353.76      306.30     74.58 o 
   4  19   5      585.42      390.80    113.25 o 
   6  19   5     3440.02     4289.39    218.55 o 
   8  19   5        6.79       64.68     72.78 o 
  10  19   5     3191.29     3590.59    249.41 o 
   1  20   5        7.59      -20.65     72.97 o 
   3  20   5       30.59       84.46     57.44 o 
   5  20   5      445.91      743.40    105.96 o 
   7  20   5     1162.09     1173.10    158.28 o 
   2  21   5       23.77       15.04     84.46 o 
   4  21   5     1389.79     2221.39    169.45 o 
   1   1   6    17200.79    17021.23    309.06 o 
   0   2   6   102407.83   103334.72   1243.02 o 
   1   3   6   100718.00   105186.73   1291.03 o 
   3   3   6   289687.56   279730.41   3735.58 o 
   0   4   6    32765.76    30367.33    345.17 o 
   2   4   6     1664.96     2308.57     57.92 o 
   1   5   6    93374.68    96065.23   1006.64 o 
   3   5   6    98206.35   107828.19    956.91 o 
   5   5   6   170646.72   183823.28   2232.96 o 
   0   6   6     7039.70     8785.74    220.99 o 
   2   6   6    50753.63    49309.43    560.24 o 
   4   6   6     5886.99     6376.88    128.28 o 
   1   7   6   131742.97   144165.94   1241.85 o 
   3   7   6   210114.08   218508.72   1736.78 o 
   5   7   6    76098.23    74591.29    736.19 o 
   7   7   6   121616.05   131040.34   1713.95 o 
   0   8   6    21342.98    23238.39    419.86 o 
   2   8   6      121.32       64.75     25.20 o 
   4   8   6     2978.78     2896.48     86.77 o 
   6   8   6       35.31      -12.93     27.70 o 
   1   9   6   106106.67   104329.32    980.70 o 
   3   9   6    63796.05    64282.95    671.16 o 
   5   9   6   152986.70   159639.83   1444.24 o 
   7   9   6    35819.14    33118.13    433.30 o 
   9   9   6   169811.08   175412.97   2824.69 o 
   0  10   6      783.07      323.37     65.53 o 
   2  10   6      601.76      917.18     56.90 o 
   4  10   6     1564.80     1275.39     65.29 o 
   6  10   6     3296.91     3175.15    112.63 o 
   8  10   6      516.62      532.30     62.97 o 
   1  11   6    21419.52    21353.08    309.06 o 
   3  11   6    52997.03    51265.47    712.42 o 
   5  11   6    13187.78    11468.93    210.70 o 
   7  11   6    64316.88    63870.53    721.41 o 
   9  11   6    26778.62    26201.79    440.10 o 
  11  11   6   101215.08   100913.57   1788.01 o 
   0  12   6     3263.15     2553.95    143.17 o 
   2  12   6     4084.89     4544.09    136.61 o 
   4  12   6     2728.26     2819.32    101.91 o 
   6  12   6      661.25      536.76     67.75 o 
   8  12   6      180.56      234.29     60.83 o 
  10  12   6      548.83      590.40     84.33 o 
   1  13   6    88509.69    90266.20    938.39 o 
   3  13   6    51702.08    51070.58    611.09 o 
   5  13   6    84245.76    86801.42    963.73 o 
   7  13   6    21382.23    19594.03    376.49 o 
   9  13   6    81451.28    82960.38   1093.82 o 
  11  13   6    26851.04    27376.49    537.45 o 
  13  13   6    38934.43    36683.16   1117.03 o 
   0  14   6      295.04      216.34     76.79 o 
   2  14   6     3284.55     3079.65    123.59 o 
   4  14   6     1680.23     1563.29     98.10 o 
   6  14   6     1029.76     1025.22    105.95 o 
   8  14   6      970.34     1005.64     97.71 o 
  10  14   6     1696.37     1309.63    127.57 o 
  12  14   6      214.37      119.58     65.21 o 
   1  15   6    54053.46    55810.08    819.43 o 
   3  15   6    69460.26    70935.02    860.19 o 
   5  15   6    27884.55    27763.84    437.95 o 
   7  15   6    61089.42    63897.54    850.20 o 
   9  15   6    25783.98    25425.33    518.77 o 
  11  15   6    74432.18    77257.96   1100.35 o 
  13  15   6    17204.65    17107.48    443.14 o 
  15  15   6    31586.52    30377.73    905.27 o 
   0  16   6      312.47      258.48     84.29 o 
   2  16   6      364.26      251.31     59.51 o 
   4  16   6       26.80       17.47     53.48 o 
   6  16   6       37.98      -23.50     40.23 o 
   8  16   6      123.80       73.61     52.87 o 
  10  16   6       63.09       88.18     63.50 o 
  12  16   6      441.27      588.12     95.81 o 
  14  16   6      118.87      160.66     76.62 o 
   1  17   6    52875.88    55103.11    861.04 o 
   3  17   6    40242.94    40497.79    733.56 o 
   5  17   6    38901.67    38761.96    618.12 o 
   7  17   6    22988.86    21247.85    543.50 o 
   9  17   6    33345.28    31614.10    698.25 o 
  11  17   6    30476.35    30873.91    628.68 o 
   0  18   6      612.60      608.29    200.99 o 
   2  18   6      245.28      311.18     88.81 o 
   4  18   6       49.49      138.66     55.69 o 
   6  18   6        0.39      -54.08     65.89 o 
   8  18   6      119.27      160.09     80.14 o 
  10  18   6      757.12      615.86    121.21 o 
   1  19   6    40475.14    41441.28    674.57 o 
   3  19   6    45205.07    46978.94    982.06 o 
   5  19   6    28233.68    27696.17    531.04 o 
   7  19   6    42273.50    44676.97    888.36 o 
   9  19   6    23886.43    23000.36    609.88 o 
   0  20   6     1821.06     1632.46    182.10 o 
   2  20   6       82.22      170.75     68.00 o 
   4  20   6      247.25      179.61     70.63 o 
   6  20   6        0.79      111.95     81.87 o 
   1  21   6    25525.37    27409.78    551.38 o 
   3  21   6    19538.57    18446.00    506.46 o 
   1   2   7    14517.11    15291.97    240.12 o 
   2   3   7    21308.95    24582.55    233.13 o 
   1   4   7     3970.23     3671.12     74.00 o 
   3   4   7    18017.07    18515.21    261.15 o 
   2   5   7      613.73      700.51     43.16 o 
   4   5   7     4871.78     4082.23    104.84 o 
   1   6   7    31253.76    28730.05    272.62 o 
   3   6   7    14558.98    12671.38    184.21 o 
   5   6   7    21345.89    22269.59    340.24 o 
   2   7   7     5012.06     5249.23    101.25 o 
   4   7   7     1563.89     1483.34     62.02 o 
   6   7   7        3.40       49.33     24.85 o 
   1   8   7    27636.74    24701.38    288.23 o 
   3   8   7        3.30      153.21     26.25 o 
   5   8   7     6310.40     5430.73    137.27 o 
   7   8   7     4375.31     3701.31    137.59 o 
   2   9   7     1872.24     1863.62     69.22 o 
   4   9   7     1593.07     1412.13     68.46 o 
   6   9   7     6887.00     8367.35    179.86 o 
   8   9   7      294.76      178.28     42.02 o 
   1  10   7     3687.29     3461.48     98.36 o 
   3  10   7    16437.30    16284.28    241.65 o 
   5  10   7     2853.50     2511.63     97.26 o 
   7  10   7     5069.63     4380.54    135.87 o 
   9  10   7     1366.08     1030.56     90.34 o 
   2  11   7        0.15       60.12     26.33 o 
   4  11   7     4316.25     4289.62    120.67 o 
   6  11   7     3600.64     2486.15    114.94 o 
   8  11   7     5911.30     6067.76    187.15 o 
  10  11   7        4.99       51.96     52.93 o 
   1  12   7     7752.72     8925.09    193.35 o 
   3  12   7     3002.06     3301.72    119.69 o 
   5  12   7      487.72      417.91     56.11 o 
   7  12   7     3997.05     3552.87    146.09 o 
   9  12   7     3689.16     3776.46    172.50 o 
  11  12   7     4501.40     3835.76    207.59 o 
   2  13   7     4244.69     4475.30    143.73 o 
   4  13   7    11247.54    11479.54    242.46 o 
   6  13   7     6042.18     5350.04    180.94 o 
   8  13   7     2882.85     3226.80    165.22 o 
  10  13   7     4478.44     4533.52    199.16 o 
  12  13   7      116.44      162.32     61.58 o 
   1  14   7       19.37       -8.38     39.86 o 
   3  14   7     5784.06     6313.41    179.25 o 
   5  14   7        4.35      -23.22     36.11 o 
   7  14   7     3467.19     3043.41    143.94 o 
   9  14   7      147.14      231.73     69.15 o 
  11  14   7      160.68      289.66     74.95 o 
  13  14   7     3392.42     3324.92    186.78 o 
   2  15   7      730.01      882.12     93.42 o 
   4  15   7      498.24      298.77     65.73 o 
   6  15   7     1797.17     1183.10    109.23 o 
   8  15   7      738.54      482.97     78.60 o 
  10  15   7        5.53       91.03     76.56 o 
  12  15   7      292.13      154.87     81.52 o 
  14  15   7        1.09       10.59     80.91 o 
   1  16   7      875.01     1070.30    100.72 o 
   3  16   7       14.81      203.78     64.69 o 
   5  16   7        6.95       -5.81     47.02 o 
   7  16   7      661.10      770.93    119.73 o 
   9  16   7      955.07      962.72    140.48 o 
  11  16   7       34.07      -22.70     55.44 o 
  13  16   7      290.39      264.02     92.56 o 
   2  17   7      180.30      182.78     58.33 o 
   4  17   7        0.25       63.78     51.15 o 
   6  17   7      120.89      321.32     83.79 o 
   8  17   7     2229.59     1681.12    203.01 o 
  10  17   7      139.55      359.69     94.77 o 
  12  17   7     2840.54     2590.26    235.71 o 
   1  18   7      317.56      270.12     68.97 o 
   3  18   7      535.93      766.13     98.11 o 
   5  18   7     1688.47     2271.40    169.33 o 
   7  18   7      128.06       60.83     71.42 o 
   9  18   7      348.18      343.83     88.99 o 
  11  18   7     3750.82     3901.66    246.65 o 
   2  19   7      221.25      131.49     57.99 o 
   4  19   7      720.78      641.94     95.34 o 
   6  19   7        0.34       44.38     91.18 o 
   8  19   7      328.56      138.15     87.06 o 
   1  20   7        0.51      -25.00     54.21 o 
   3  20   7      103.50      315.60     73.81 o 
   5  20   7      483.33      304.66     92.34 o 
   7  20   7      396.26      399.70    107.39 o 
   2  21   7      132.22      380.40     86.89 o 
   0   0   8   340777.63   344093.25   7860.97 o 
   0   2   8   100318.80    99060.07   1206.27 o 
   2   2   8   406624.09   411973.47   4148.73 o 
   1   3   8   113193.59   132278.33   1313.37 o 
   0   4   8   249260.14   248520.72   2556.93 o 
   2   4   8   185456.33   190419.08   1499.26 o 
   4   4   8   205423.28   201143.08   2399.23 o 
   1   5   8    48587.62    49576.87    424.75 o 
   3   5   8      718.12      856.06     49.30 o 
   0   6   8   199210.73   220151.91   2061.99 o 
   2   6   8   437646.75   450033.94   3425.75 o 
   4   6   8   206838.86   216960.41   1845.48 o 
   6   6   8   319664.47   324084.13   3839.92 o 
   1   7   8     7948.30     8984.05    155.05 o 
   3   7   8     1033.25     1488.66     60.11 o 
   5   7   8      868.96      694.02     61.03 o 
   0   8   8   248056.05   239300.17   2526.76 o 
   2   8   8   174947.58   181407.02   1474.94 o 
   4   8   8   210124.78   201088.42   2286.81 o 
   6   8   8   178609.31   181543.17   1612.66 o 
   8   8   8   169787.22   161792.50   2125.72 o 
   1   9   8     3281.64     2978.19    103.99 o 
   3   9   8     3840.51     4333.93    106.77 o 
   5   9   8      265.50      399.02     44.83 o 
   7   9   8      903.48      711.87     70.61 o 
   0  10   8   108047.64   108940.77   2193.87 o 
   2  10   8   102200.06   101881.59    914.08 o 
   4  10   8    96814.00    93414.28    922.74 o 
   6  10   8    97178.65    95024.95   1030.81 o 
   8  10   8   107980.09   110745.76   1299.48 o 
  10  10   8   113133.79   109719.04   1919.19 o 
   1  11   8       47.20      145.07     29.46 o 
   3  11   8       10.08       43.54     28.59 o 
   5  11   8     1126.11     1344.54     89.91 o 
   7  11   8      867.79      503.88     66.13 o 
   9  11   8     4279.64     3930.89    173.40 o 
   0  12   8   156244.00   150685.66   2360.27 o 
   2  12   8   146506.16   155950.73   1604.52 o 
   4  12   8   137107.78   140910.64   1465.32 o 
   6  12   8   147785.58   146791.34   1517.47 o 
   8  12   8    95814.78    96114.80   1196.20 o 
  10  12   8   119732.70   114392.35   1397.41 o 
  12  12   8    50662.42    53616.11   1174.19 o 
   1  13   8    12978.40    12562.50    302.22 o 
   3  13   8     5428.21     4471.86    144.20 o 
   5  13   8     1776.76     1778.47     99.72 o 
   7  13   8     6446.79     5666.01    250.28 o 
   9  13   8      435.71      691.98     96.98 o 
  11  13   8      289.26      278.35     70.57 o 
   0  14   8   147445.81   161016.33   2558.69 o 
   2  14   8    59402.96    50559.52    679.41 o 
   4  14   8   109687.59   110765.04   1223.07 o 
   6  14   8    52965.46    49871.32    694.20 o 
   8  14   8    76209.29    71340.13    992.03 o 
  10  14   8    89889.16    93131.04   1228.69 o 
  12  14   8    61879.41    54905.30    871.44 o 
  14  14   8    65292.80    70764.86   1508.79 o 
   1  15   8      116.20       50.06     43.51 o 
   3  15   8     1230.82     1004.92     98.61 o 
   5  15   8     1748.85     2277.69    127.48 o 
   7  15   8      228.85      324.77     84.54 o 
   9  15   8      116.10      206.85     62.95 o 
  11  15   8      221.34      196.93     59.45 o 
  13  15   8      712.86      790.84    105.90 o 
   0  16   8    76316.73    71857.91   1329.99 o 
   2  16   8    94633.30   102263.88   1184.91 o 
   4  16   8    72132.63    72633.91    928.15 o 
   6  16   8    81124.61    80477.66   1526.99 o 
   8  16   8    56223.73    58948.42   1017.83 o 
  10  16   8    80041.00    75694.93   1228.61 o 
  12  16   8    42509.66    45731.42    905.98 o 
   1  17   8      715.44      721.65     89.48 o 
   3  17   8     1236.09     1183.79    111.52 o 
   5  17   8     1883.46     1842.48    150.45 o 
   7  17   8     1557.38     1428.01    159.40 o 
   9  17   8       55.56       93.32     83.83 o 
  11  17   8      284.58      358.05     96.33 o 
   0  18   8   111176.95   119723.19   1804.91 o 
   2  18   8    67125.02    67911.53    871.58 o 
   4  18   8   100615.91   103836.85   1356.48 o 
   6  18   8    51268.11    54832.73    999.16 o 
   8  18   8    68503.70    69391.30   1183.12 o 
  10  18   8    59504.41    64516.80   1147.82 o 
   1  19   8      191.93      267.15     62.28 o 
   3  19   8        5.53      -52.20     52.20 o 
   5  19   8      615.76      704.66    110.29 o 
   7  19   8      172.08       70.38     81.40 o 
   9  19   8      711.72      857.59    139.20 o 
   0  20   8    39311.23    37556.39    848.94 o 
   2  20   8    70239.04    74592.78   1027.33 o 
   4  20   8    40760.82    40163.54    719.20 o 
   6  20   8    50795.81    52053.02   1012.75 o 
   1  21   8      198.96      325.11    113.86 o 
   1   2   9     1956.25      920.39     37.08 o 
   2   3   9      432.24      853.28     35.82 o 
   1   4   9     9631.47     7774.28    121.48 o 
   3   4   9       57.86      205.24     22.78 o 
   2   5   9     7378.54     7469.59    118.96 o 
   4   5   9     6510.23     6443.28    158.57 o 
   1   6   9     5786.21     4166.88     98.59 o 
   3   6   9      186.24      112.71     24.14 o 
   5   6   9     6684.55     7111.72    173.31 o 
   2   7   9     1069.08     1015.07     42.59 o 
   4   7   9      131.00       92.77     23.08 o 
   6   7   9     4402.62     4704.32    116.73 o 
   1   8   9      516.55     1165.27     46.46 o 
   3   8   9     2594.64     1914.76     68.10 o 
   5   8   9     2635.37     2849.83     98.92 o 
   7   8   9    14088.11    13689.27    269.16 o 
   2   9   9      120.48       37.62     22.75 o 
   4   9   9     4170.26     4622.87    135.37 o 
   6   9   9    13123.06    11764.17    358.79 o 
   8   9   9      280.16      319.60     58.17 o 
   1  10   9    30174.28    28312.01    385.36 o 
   3  10   9     7033.05     6619.61    157.57 o 
   5  10   9    22471.41    22016.61    357.98 o 
   7  10   9      160.53      211.82     57.08 o 
   9  10   9     3781.48     3664.16    162.15 o 
   2  11   9       89.61      173.78     37.27 o 
   4  11   9      150.22       26.63     29.82 o 
   6  11   9      154.57      393.04     61.37 o 
   8  11   9    10652.65    11387.46    292.06 o 
  10  11   9     2661.47     2339.81    145.16 o 
   1  12   9       73.54       48.38     36.83 o 
   3  12   9        1.99       61.26     43.16 o 
   5  12   9     5196.60     4384.29    163.48 o 
   7  12   9        4.74      -33.36     49.45 o 
   9  12   9    16115.73    14660.46    353.65 o 
  11  12   9       61.39       74.07     56.76 o 
   2  13   9      531.82      684.48    100.93 o 
   4  13   9     1408.05     1000.16     98.75 o 
   6  13   9       87.91       55.37     42.81 o 
   8  13   9     1977.32     1412.46    122.01 o 
  10  13   9      872.65      590.78     90.75 o 
  12  13   9      478.48      397.22    105.28 o 
   1  14   9     6684.35     6724.69    205.61 o 
   3  14   9     4122.27     4182.90    163.40 o 
   5  14   9     1578.41     1342.05    119.82 o 
   7  14   9       21.96       15.97     61.43 o 
   9  14   9      480.24      458.51     85.49 o 
  11  14   9     1147.07     1141.29    123.97 o 
  13  14   9       71.62       53.76     60.18 o 
   2  15   9        0.78       12.00     38.84 o 
   4  15   9     1926.54     1798.49    126.64 o 
   6  15   9       64.54       71.53     60.82 o 
   8  15   9       84.35       14.86     73.38 o 
  10  15   9     1198.20      917.89    132.25 o 
  12  15   9       65.03       82.18     66.70 o 
  14  15   9      807.21      835.50    147.67 o 
   1  16   9       80.02       34.47     47.14 o 
   3  16   9     1614.72     1618.83    122.56 o 
   5  16   9        1.88      -13.98     66.07 o 
   7  16   9      494.74      538.12    101.82 o 
   9  16   9      485.60      501.48    101.37 o 
  11  16   9      676.82      572.00    109.47 o 
  13  16   9      154.41      170.09    151.94 o 
   2  17   9      139.82       14.41     47.68 o 
   4  17   9      390.77      201.39     66.41 o 
   6  17   9       48.70       30.14     97.16 o 
   8  17   9      221.09      152.64     80.53 o 
  10  17   9      402.68      575.68    123.29 o 
  12  17   9      607.71      789.67    128.15 o 
   1  18   9      146.83      123.53     56.39 o 
   3  18   9      297.82      368.43     79.93 o 
   5  18   9      166.51      253.19     78.02 o 
   7  18   9       84.06      101.99     78.63 o 
   9  18   9      319.07      483.71    107.34 o 
   2  19   9      275.29      233.54     72.32 o 
   4  19   9      105.27       21.87     62.47 o 
   6  19   9     1177.40     1284.03    161.76 o 
   8  19   9     1149.00     1279.88    176.51 o 
   1  20   9        0.59      140.55     55.81 o 
   3  20   9     1696.16     2278.95    181.29 o 
   5  20   9        1.88       31.80     95.71 o 
   1   1  10   232666.13   249440.48   5634.66 o 
   0   2  10        6.75      -25.88     25.88 o 
   1   3  10   131144.69   136627.86   1258.21 o 
   3   3  10    76802.88    84349.76   1080.49 o 
   0   4  10    10234.50    13295.80    317.09 o 
   2   4  10    35487.24    37124.92    361.64 o 
   1   5  10   160897.56   172879.00   1367.37 o 
   3   5  10    63341.17    63337.68    568.91 o 
   5   5  10   137380.44   147667.28   1865.05 o 
   0   6  10       26.57      -18.16     18.16 o 
   2   6  10     6607.62     5457.76    105.14 o 
   4   6  10     3703.43     4259.29    113.87 o 
   1   7  10    56537.11    55317.57    489.67 o 
   3   7  10    63365.68    64912.77    701.60 o 
   5   7  10    24722.51    23180.15    335.61 o 
   7   7  10    97080.20   103140.05   2232.32 o 
   0   8  10    19763.13    19776.06    282.43 o 
   2   8  10     5086.78     4970.16    109.62 o 
   4   8  10     2190.47     2002.62     84.15 o 
   6   8  10      127.16      176.87     35.01 o 
   1   9  10    97318.84   102007.71    838.62 o 
   3   9  10    37861.93    35526.51    465.83 o 
   5   9  10    86378.96    93970.70   1002.37 o 
   7   9  10    22078.62    18260.67    355.48 o 
   9   9  10    67914.79    74969.83   1751.15 o 
   0  10  10       95.95      144.71     50.78 o 
   2  10  10     3329.28     3208.31    105.15 o 
   4  10  10     3166.36     2669.94    107.55 o 
   6  10  10     2938.10     2727.98    129.07 o 
   8  10  10      194.45      134.77     50.08 o 
   1  11  10    92643.41    94573.73    942.98 o 
   3  11  10   108653.33   116911.69   1222.85 o 
   5  11  10    40646.73    36889.66    518.51 o 
   7  11  10   121786.48   132240.30   1513.75 o 
   9  11  10    18517.69    16171.13    440.19 o 
  11  11  10    82502.84    84265.78   1577.67 o 
   0  12  10    17790.50    17701.79    426.89 o 
   2  12  10     2714.06     2818.50    124.73 o 
   4  12  10       53.04      208.98     56.80 o 
   6  12  10       70.36       98.75     45.63 o 
   8  12  10        3.08       57.09     50.56 o 
  10  12  10      149.96      165.97     64.38 o 
   1  13  10    77855.77    79776.21    818.25 o 
   3  13  10    42911.10    41941.55    594.36 o 
   5  13  10    75151.15    78932.55   1154.99 o 
   7  13  10    38716.84    34847.76    924.38 o 
   9  13  10    65782.73    68369.70    962.12 o 
  11  13  10    27115.93    27097.43    541.46 o 
  13  13  10    61519.36    60941.39   1329.37 o 
   0  14  10      219.74      399.97     83.98 o 
   2  14  10      452.73      248.66     95.31 o 
   4  14  10     4373.95     3704.07    203.81 o 
   6  14  10      140.74      190.41     84.83 o 
   8  14  10       73.05       56.36     62.61 o 
  10  14  10     1668.29     1975.66    222.02 o 
  12  14  10      116.94       51.75     96.79 o 
   1  15  10    43439.92    43601.05    584.35 o 
   3  15  10    45759.66    46659.46    671.28 o 
   5  15  10    29191.75    27144.25    597.38 o 
   7  15  10    57042.87    59284.99   1002.39 o 
   9  15  10    19395.93    17519.97    486.92 o 
  11  15  10    39518.27    38324.90    837.72 o 
  13  15  10    24855.18    25358.71    636.47 o 
   0  16  10      549.37      718.91    113.30 o 
   2  16  10      145.62      115.52     49.81 o 
   4  16  10     7474.25     8626.57    284.84 o 
   6  16  10      557.15      315.31     98.34 o 
   8  16  10      214.23      166.72     79.57 o 
  10  16  10      126.91       55.68     70.54 o 
  12  16  10     4791.50     5105.44    270.94 o 
   1  17  10    46144.98    47483.65    652.03 o 
   3  17  10    28568.11    27586.43    555.82 o 
   5  17  10    50631.58    52863.47   1049.08 o 
   7  17  10    26759.00    26216.34    631.70 o 
   9  17  10    44359.71    46588.39    913.97 o 
  11  17  10    21730.49    21948.76    597.67 o 
   0  18  10       14.97      244.19     85.02 o 
   2  18  10     1019.72      803.51     96.51 o 
   4  18  10     1446.13     1191.14    135.07 o 
   6  18  10        5.76       59.61     69.24 o 
   8  18  10     1091.25     1207.76    180.23 o 
  10  18  10      875.23      837.10    227.30 o 
   1  19  10    29294.46    29321.91    508.28 o 
   3  19  10    29862.67    30264.84    537.54 o 
   5  19  10    23578.92    22774.69    603.65 o 
   7  19  10    30106.74    31356.77    741.87 o 
   0  20  10      145.60      -69.08     76.38 o 
   2  20  10     3511.83     4450.34    210.23 o 
   4  20  10      239.42      329.58    101.96 o 
   1   2  11      123.73      133.21     21.17 o 
   2   3  11     1625.47     2176.10     66.73 o 
   1   4  11     1379.11     1835.47     98.26 o 
   3   4  11    39414.45    40829.96    453.83 o 
   2   5  11      124.68      472.60     75.04 o 
   4   5  11     4390.70     4217.96    195.71 o 
   1   6  11     4431.74     4351.96     91.06 o 
   3   6  11     3860.28     3116.77    115.58 o 
   5   6  11     6795.15     7783.33    236.68 o 
   2   7  11      389.54      585.73     39.48 o 
   4   7  11     4522.23     4184.59    117.00 o 
   6   7  11     4037.75     4411.39    156.96 o 
   1   8  11     1713.17     1472.34     66.03 o 
   3   8  11    22383.59    21127.66    292.29 o 
   5   8  11    16519.27    15157.76    308.59 o 
   7   8  11     3281.25     3123.51    131.58 o 
   2   9  11    11425.79    11205.99    239.50 o 
   4   9  11     1542.83     1067.89     72.88 o 
   6   9  11    12219.27    12846.95    283.60 o 
   8   9  11      109.29      123.21     44.21 o 
   1  10  11     9347.62     8803.36    190.23 o 
   3  10  11     4162.84     3132.94    133.30 o 
   5  10  11     3256.64     4006.40    221.41 o 
   7  10  11     2297.86     1937.26    119.49 o 
   9  10  11     1729.10     1545.52    122.95 o 
   2  11  11      642.20      430.39     62.51 o 
   4  11  11     6784.32     6078.85    197.33 o 
   6  11  11     7499.14     8094.68    311.87 o 
   8  11  11     5911.28     5310.10    246.84 o 
  10  11  11     3922.81     3274.64    162.23 o 
   1  12  11      195.72      145.23     43.23 o 
   3  12  11     5067.17     4951.99    167.94 o 
   5  12  11     1282.49     1128.86    124.63 o 
   7  12  11     5844.58     4811.02    221.25 o 
   9  12  11     1534.15     1992.72    134.20 o 
  11  12  11      367.35      529.55     87.30 o 
   2  13  11     1667.40     1487.03     97.07 o 
   4  13  11      853.89      703.97    124.39 o 
   6  13  11      683.60      629.29    101.77 o 
   8  13  11      225.37      358.56     82.74 o 
  10  13  11       95.22      263.61    108.91 o 
  12  13  11     1666.17     2190.20    182.97 o 
   1  14  11     2342.83     2452.96    117.67 o 
   3  14  11      782.71      716.90     84.54 o 
   5  14  11      183.64      251.17     70.99 o 
   7  14  11      954.80      977.16    128.45 o 
   9  14  11     1283.61     1090.39    141.37 o 
  11  14  11      535.02      320.57    107.62 o 
  13  14  11      424.74      547.24    168.78 o 
   2  15  11        9.81      143.26     94.31 o 
   4  15  11       42.45      242.43    117.67 o 
   6  15  11       92.41      194.61    101.22 o 
   8  15  11      704.52      664.84    120.24 o 
  10  15  11     1189.37     1348.23    180.57 o 
  12  15  11      209.54      182.56     83.63 o 
   1  16  11     1126.93     1062.58     94.88 o 
   3  16  11      202.44      294.37     63.74 o 
   5  16  11     2874.98     3556.21    207.43 o 
   7  16  11      157.88       58.01     72.29 o 
   9  16  11      197.28      162.42     81.62 o 
  11  16  11      984.72      956.05    143.62 o 
   2  17  11      200.28      179.05     65.65 o 
   4  17  11       53.75      -56.78     56.94 o 
   6  17  11     1264.94     1159.83    140.63 o 
   8  17  11      329.67      239.37     89.18 o 
  10  17  11     2042.39     2112.58    200.81 o 
   1  18  11      259.12      294.35     68.94 o 
   3  18  11      113.14       71.82     69.93 o 
   5  18  11       12.96      -40.78     66.05 o 
   7  18  11       21.53      -11.77    101.48 o 
   9  18  11      631.63      627.05    179.05 o 
   2  19  11       29.01       22.26     67.44 o 
   4  19  11       72.85      -43.38     65.46 o 
   6  19  11      136.44      112.24    164.49 o 
   1  20  11      109.39      245.97    106.38 o 
   3  20  11      729.89      532.65     91.47 o 
   0   0  12   314048.44   312398.00   7229.63 o 
   0   2  12   127259.16   130446.51   1591.78 o 
   2   2  12   195755.86   189307.20   2254.72 o 
   1   3  12       19.22      -24.04     24.04 o 
   0   4  12   347074.47   364625.09   4912.07 o 
   2   4  12   152696.11   157695.08   1461.86 o 
   4   4  12   347695.06   381354.72   4366.75 o 
   1   5  12     2559.58     2776.08     82.28 o 
   3   5  12    12085.83    13525.08    186.18 o 
   0   6  12   103352.93   106461.81   1625.57 o 
   2   6  12   182955.66   184513.11   1476.23 o 
   4   6  12   143700.00   143909.34   1188.79 o 
   6   6  12   215295.67   223261.53   5881.69 o 
   1   7  12     1091.69     1057.52     65.50 o 
   3   7  12     1765.96     1445.61     57.76 o 
   5   7  12       60.21       46.04     29.25 o 
   0   8  12   147640.58   146164.08   1854.70 o 
   2   8  12   101826.22   102647.82    958.57 o 
   4   8  12   168245.31   172554.98   1419.95 o 
   6   8  12   138409.66   136472.63   1496.00 o 
   8   8  12   153798.92   152458.84   2369.43 o 
   1   9  12     4099.58     3804.35    103.40 o 
   3   9  12      673.89      678.54     60.19 o 
   5   9  12     1923.82     1568.93    106.09 o 
   7   9  12     2861.92     2991.26    134.23 o 
   0  10  12   180266.92   190223.19   2385.12 o 
   2  10  12   204994.14   206521.80   2316.43 o 
   4  10  12   177281.58   177888.67   2106.95 o 
   6  10  12   179513.67   182799.72   1960.33 o 
   8  10  12   123961.46   123919.06   1700.22 o 
  10  10  12    55389.43    52409.94   1096.24 o 
   1  11  12     1557.74     1619.94     88.58 o 
   3  11  12     2980.13     2882.51    122.48 o 
   5  11  12     1148.43     1087.52    122.57 o 
   7  11  12        4.99       16.53     55.09 o 
   9  11  12      188.91      187.35     62.02 o 
   0  12  12    60029.11    54072.64    902.57 o 
   2  12  12   108919.60   109155.55   1089.68 o 
   4  12  12    70333.99    66678.49   1006.27 o 
   6  12  12   122424.30   120592.80   1593.67 o 
   8  12  12    95037.54    95009.39   1351.00 o 
  10  12  12    58015.24    54114.96    929.72 o 
  12  12  12    67998.58    71903.99   1906.77 o 
   1  13  12     1089.35      996.29     80.02 o 
   3  13  12      233.88      263.37     67.63 o 
   5  13  12       98.96      199.48     69.78 o 
   7  13  12      980.12      640.55    109.01 o 
   9  13  12        0.19      127.53     66.39 o 
  11  13  12      320.14      445.66     98.35 o 
   0  14  12    72654.58    74554.92   1189.55 o 
   2  14  12    56734.08    53154.24    663.06 o 
   4  14  12    82790.04    82326.80   1492.54 o 
   6  14  12    84453.57    86640.31   1286.17 o 
   8  14  12    89763.39    86920.81   1310.74 o 
  10  14  12    36876.54    36450.19    971.41 o 
  12  14  12    54541.93    49609.38    939.16 o 
  14  14  12    55224.90    56735.97   1737.71 o 
   1  15  12     1065.97     1046.83     93.03 o 
   3  15  12      290.45      190.07     57.08 o 
   5  15  12      146.91       36.19     58.29 o 
   7  15  12      332.51      435.22    100.22 o 
   9  15  12      631.82      452.55    102.70 o 
  11  15  12        7.89      -23.74     68.05 o 
  13  15  12      300.72      376.72    147.86 o 
   0  16  12    53483.45    49207.61    932.99 o 
   2  16  12    79740.12    84138.21   1034.40 o 
   4  16  12    57184.96    56276.74    863.54 o 
   6  16  12    99662.93   101280.16   1490.58 o 
   8  16  12    70560.34    74202.82   1364.92 o 
  10  16  12    48101.29    45569.47    901.81 o 
  12  16  12    48673.00    50614.25    988.90 o 
   1  17  12     1162.04     1296.10    116.92 o 
   3  17  12     2046.65     1961.32    140.39 o 
   5  17  12      181.39       68.32     66.13 o 
   7  17  12      638.77     1002.78    160.64 o 
   9  17  12      283.49      381.92    128.00 o 
   0  18  12    77666.11    82217.98   1633.37 o 
   2  18  12    39450.11    36286.61    588.82 o 
   4  18  12    73277.74    77335.40   1119.07 o 
   6  18  12    57201.32    57101.27   1047.29 o 
   8  18  12    66629.98    67568.76   1188.50 o 
   1  19  12        2.19      -37.76     77.26 o 
   3  19  12       99.32      115.05     73.16 o 
   5  19  12        0.39       -8.78     82.25 o 
   0  20  12    36331.80    33662.80    962.58 o 
   2  20  12    71928.35    79771.52   1180.90 o 
   1   2  13     4456.61     4158.54    107.42 o 
   2   3  13      161.36       95.24     24.58 o 
   1   4  13        9.67      107.45     24.37 o 
   3   4  13    15013.85    16155.43    325.12 o 
   2   5  13     5013.41     4678.92    119.33 o 
   4   5  13       74.62      128.82     40.16 o 
   1   6  13     1263.06     1188.23     68.74 o 
   3   6  13     6962.73     7129.50    130.71 o 
   5   6  13      157.87      169.40     34.95 o 
   2   7  13      578.89      485.89     44.88 o 
   4   7  13      231.42      243.34     36.82 o 
   6   7  13     9923.64    10725.16    203.24 o 
   1   8  13     5758.63     5487.96    149.31 o 
   3   8  13    24387.20    24767.82    331.38 o 
   5   8  13     1801.26     1701.20     79.52 o 
   7   8  13       98.84      123.35     44.20 o 
   2   9  13     2876.31     3118.58    121.63 o 
   4   9  13      835.12      794.19     73.98 o 
   6   9  13      182.90      239.09     76.15 o 
   8   9  13      821.83      905.81     87.90 o 
   1  10  13     1683.05     1474.83     88.63 o 
   3  10  13      471.10      257.14     53.14 o 
   5  10  13     3785.52     2876.52    139.65 o 
   7  10  13     2518.26     1740.79    157.72 o 
   9  10  13     5287.95     4832.76    199.26 o 
   2  11  13     2705.76     2383.74    113.20 o 
   4  11  13      342.98      197.11     59.84 o 
   6  11  13       11.47       22.69     55.45 o 
   8  11  13     4626.97     3579.66    192.96 o 
  10  11  13        4.68      -50.83     50.83 o 
   1  12  13     7896.86     7464.61    286.17 o 
   3  12  13     5966.31     5736.92    218.11 o 
   5  12  13     3450.88     2986.94    159.18 o 
   7  12  13      851.75      933.65    120.36 o 
   9  12  13      294.33      281.80     82.87 o 
  11  12  13     2667.35     2630.16    231.61 o 
   2  13  13       67.09      177.44     54.73 o 
   4  13  13      361.57      537.29     85.00 o 
   6  13  13        1.97       78.88     65.58 o 
   8  13  13       22.94       36.78     58.75 o 
  10  13  13      988.66      900.99    133.88 o 
  12  13  13       48.54       70.27    132.98 o 
   1  14  13      930.93     1131.99     85.18 o 
   3  14  13      298.14      292.40    123.23 o 
   5  14  13     4987.64     4668.21    201.39 o 
   7  14  13        6.11      244.65     75.48 o 
   9  14  13     1051.00     1015.34    136.14 o 
  11  14  13      415.13      361.66     94.03 o 
  13  14  13        2.85       89.44    125.00 o 
   2  15  13      601.30      559.29     79.18 o 
   4  15  13      502.68      577.78     90.75 o 
   6  15  13     1368.07      787.78    111.06 o 
   8  15  13        9.01      -55.81     66.50 o 
  10  15  13     1297.40     1138.18    149.06 o 
  12  15  13       99.56      164.65    104.35 o 
   1  16  13      673.92      745.22     96.45 o 
   3  16  13       72.72      132.58     57.99 o 
   5  16  13        1.07      -47.83     58.72 o 
   7  16  13      169.56      193.68     77.73 o 
   9  16  13      555.03      552.80    122.21 o 
  11  16  13      440.06      558.52    119.90 o 
   2  17  13      779.05      749.83     97.72 o 
   4  17  13        8.80      -50.95     50.95 o 
   6  17  13     1316.74     1126.13    130.41 o 
   8  17  13      444.10      226.83     93.19 o 
  10  17  13      762.38      948.83    145.22 o 
   1  18  13      395.31      424.17    122.40 o 
   3  18  13      202.17      196.99     78.20 o 
   5  18  13      501.66      579.71     97.73 o 
   7  18  13      794.73      859.90    142.16 o 
   2  19  13      160.22      216.00     93.21 o 
   4  19  13      502.03      399.50     90.92 o 
   6  19  13       71.17       -4.73     99.63 o 
   1   1  14   183649.58   195112.94   2332.07 o 
   0   2  14     2198.60     1737.31     84.57 o 
   1   3  14   134065.36   134426.14   1265.69 o 
   3   3  14   150937.31   169273.58   2425.31 o 
   0   4  14     6543.61     6911.24    230.26 o 
   2   4  14        8.98      126.83     36.10 o 
   1   5  14    79292.20    82688.60   1145.40 o 
   3   5  14    58145.87    51791.16    645.11 o 
   5   5  14    33298.97    38339.41   1110.24 o 
   0   6  14      987.14     1186.93    111.68 o 
   2   6  14       59.34      165.67     32.73 o 
   4   6  14      114.16      106.94     30.09 o 
   1   7  14    30534.45    28047.03    426.33 o 
   3   7  14    59126.54    67102.54    741.13 o 
   5   7  14    13472.73    10163.73    224.96 o 
   7   7  14    67755.55    71751.09   1315.53 o 
   0   8  14        1.83        2.45     59.18 o 
   2   8  14      781.92      640.47     58.60 o 
   4   8  14      279.65      531.28     60.92 o 
   6   8  14      880.10      860.24     77.51 o 
   1   9  14    84843.64    90428.38   1011.37 o 
   3   9  14    53393.61    49288.97    605.81 o 
   5   9  14    67649.95    74603.30    839.53 o 
   7   9  14    21778.62    18549.71    334.40 o 
   9   9  14    75117.64    80355.73   1467.02 o 
   0  10  14      256.39      182.63     61.35 o 
   2  10  14      251.10      434.28     68.20 o 
   4  10  14       46.53       32.63     38.69 o 
   6  10  14      127.89       55.85     45.14 o 
   8  10  14      436.73      413.70     85.70 o 
   1  11  14   104184.89   104070.05   1041.70 o 
   3  11  14   109789.98   121227.02   1396.79 o 
   5  11  14    51731.11    46288.66    610.49 o 
   7  11  14    81158.16    89637.55   1275.33 o 
   9  11  14    25298.48    23170.86    532.15 o 
  11  11  14    38168.13    43049.78   1340.65 o 
   0  12  14     3062.15     3995.66    216.52 o 
   2  12  14     1183.43      645.55     87.78 o 
   4  12  14     1393.28     1424.69    125.51 o 
   6  12  14        7.46       42.38     51.63 o 
   8  12  14      330.93      250.05     78.31 o 
  10  12  14      767.56      648.00    111.55 o 
   1  13  14    47812.96    49689.93    643.63 o 
   3  13  14    32930.53    29994.03    539.07 o 
   5  13  14    62122.79    65084.81    913.14 o 
   7  13  14    27328.71    24899.10    566.46 o 
   9  13  14    66798.10    70970.72   1139.48 o 
  11  13  14    17177.94    15766.96    587.07 o 
  13  13  14    55985.52    58445.99   3251.66 o 
   0  14  14       28.89      -14.14     72.64 o 
   2  14  14        0.52       12.27     49.22 o 
   4  14  14      350.94      314.42     72.19 o 
   6  14  14      601.34      563.71     90.99 o 
   8  14  14      310.00      377.23     93.90 o 
  10  14  14      105.05       86.59     73.48 o 
  12  14  14       39.25      -13.10    100.60 o 
   1  15  14    45246.27    45742.41    672.12 o 
   3  15  14    51967.77    53196.38   1229.83 o 
   5  15  14    32068.46    31008.15    587.38 o 
   7  15  14    55474.98    58717.63    899.43 o 
   9  15  14    31437.28    32038.24    709.87 o 
  11  15  14    36246.27    37497.05    932.86 o 
   0  16  14     1772.40     1435.25    199.16 o 
   2  16  14      565.47      701.94    100.07 o 
   4  16  14     1447.05     1277.20    125.06 o 
   6  16  14     1017.87     1101.02    138.49 o 
   8  16  14       82.62      111.70     76.40 o 
  10  16  14        5.57      101.03     76.01 o 
   1  17  14    28153.35    26856.33    529.90 o 
   3  17  14    25362.26    22566.58    504.53 o 
   5  17  14    35331.77    34811.54    661.05 o 
   7  17  14    24389.01    24078.08    540.00 o 
   9  17  14    34071.84    35293.82    787.69 o 
   0  18  14       84.38       11.59    110.78 o 
   2  18  14     3069.58     4108.45    232.80 o 
   4  18  14       27.18      117.72     70.02 o 
   6  18  14      223.35      446.69     98.98 o 
   1  19  14    21861.37    22097.69    534.92 o 
   3  19  14    27663.36    28925.72    806.84 o 
   1   2  15     2410.53     2161.27    140.47 o 
   2   3  15        4.80       84.85     28.00 o 
   1   4  15      231.63      169.70     33.09 o 
   3   4  15     1850.79      983.84     68.58 o 
   2   5  15       49.85       43.17     31.27 o 
   4   5  15     2327.36     1461.17     80.93 o 
   1   6  15     8345.33     8435.76    195.59 o 
   3   6  15     1004.18     1349.46     98.30 o 
   5   6  15     4354.42     3234.08    106.57 o 
   2   7  15     2924.13     2360.57    122.48 o 
   4   7  15       93.77       91.07     36.93 o 
   6   7  15     6596.90     6359.90    174.41 o 
   1   8  15     5064.99     4846.68    155.71 o 
   3   8  15     7648.38     6240.21    192.36 o 
   5   8  15     4872.52     3707.37    133.08 o 
   7   8  15       43.63      114.45     50.66 o 
   2   9  15     2590.38     2499.82    125.92 o 
   4   9  15        1.39      109.04     73.31 o 
   6   9  15      557.24      349.54     63.64 o 
   8   9  15      130.72      201.76     55.36 o 
   1  10  15     2930.84     2124.61    119.89 o 
   3  10  15     4720.43     5818.15    198.23 o 
   5  10  15    11038.65     9289.66    237.85 o 
   7  10  15       27.65       -4.72     41.75 o 
   9  10  15     3282.93     2910.18    197.60 o 
   2  11  15     1375.88     1199.74    112.49 o 
   4  11  15     3332.66     3162.59    173.97 o 
   6  11  15     1290.92     1181.11     98.62 o 
   8  11  15      111.40      154.34     55.23 o 
  10  11  15      761.16      767.42    137.55 o 
   1  12  15     2649.00     1747.67    117.68 o 
   3  12  15     1187.20      910.45    103.07 o 
   5  12  15     2180.98     1433.91    126.85 o 
   7  12  15     2609.06     2679.41    153.62 o 
   9  12  15     2143.14     1765.00    168.02 o 
  11  12  15      914.00      750.26    142.40 o 
   2  13  15     2302.66     2365.31    152.94 o 
   4  13  15      365.27      350.11     74.65 o 
   6  13  15      827.61      903.10    108.65 o 
   8  13  15      180.65      148.22     61.77 o 
  10  13  15      620.34      689.89    134.35 o 
  12  13  15      172.78       47.25    156.04 o 
   1  14  15      247.85      177.14     61.70 o 
   3  14  15      553.14      377.58     78.33 o 
   5  14  15      657.40      744.44    111.71 o 
   7  14  15     1315.56     1108.12    124.54 o 
   9  14  15       31.05      -17.18     58.12 o 
  11  14  15      387.52      154.25     98.01 o 
  13  14  15      657.09      402.89    133.96 o 
   2  15  15       19.23      -50.13     54.79 o 
   4  15  15      756.03      774.71    105.56 o 
   6  15  15      776.75      746.75    105.32 o 
   8  15  15      216.56      224.77     97.65 o 
  10  15  15     2193.65     2538.35    246.62 o 
  12  15  15      301.00      278.98    109.12 o 
   1  16  15      271.83      478.50     89.71 o 
   3  16  15     1857.36     1790.15    153.87 o 
   5  16  15      750.77      575.08    107.49 o 
   7  16  15      151.35      140.89     75.07 o 
   9  16  15      235.67      180.78     88.91 o 
   2  17  15       29.85      -55.85     73.01 o 
   4  17  15      626.75      852.84    116.51 o 
   6  17  15      727.96     1172.54    138.10 o 
   8  17  15      525.97      383.38    100.74 o 
   1  18  15       48.92      117.07     84.13 o 
   3  18  15     1497.87     2340.27    430.41 o 
   5  18  15       31.80      142.22     75.63 o 
   2  19  15      394.39      486.76    130.26 o 
   0   0  16   101928.15   108679.12   2768.38 o 
   0   2  16    49746.85    41386.72    622.16 o 
   2   2  16   207585.28   236897.14   3151.79 o 
   1   3  16      327.96      475.23     57.36 o 
   0   4  16   222621.70   234123.80   9233.89 o 
   2   4  16   135352.16   127334.79   1896.89 o 
   4   4  16   305697.59   346282.22   4762.19 o 
   1   5  16     5342.80     5648.94    153.78 o 
   3   5  16    17510.54    17569.54    357.41 o 
   0   6  16    78639.17    72707.56   1786.49 o 
   2   6  16   174298.72   180176.50   3469.12 o 
   4   6  16   127216.79   118834.52   1461.98 o 
   6   6  16   165252.69   173613.67   2642.12 o 
   1   7  16     6966.67     6157.11    200.37 o 
   3   7  16    11558.27    12270.88    306.60 o 
   5   7  16      837.81      797.59     76.84 o 
   0   8  16   150337.02   156442.14   2363.61 o 
   2   8  16   101412.13   104163.86   1229.94 o 
   4   8  16   173359.53   182633.75   1745.57 o 
   6   8  16   118945.16   117372.69   1215.15 o 
   8   8  16   131026.26   130794.58   2078.22 o 
   1   9  16     5178.25     4666.03    186.77 o 
   3   9  16      808.74      884.11     92.23 o 
   5   9  16     1862.91     2031.03    105.65 o 
   7   9  16        6.02       34.62     39.19 o 
   0  10  16   130392.81   132083.72   3964.01 o 
   2  10  16   109860.76   108924.66   1274.25 o 
   4  10  16   122169.60   120978.27   1392.18 o 
   6  10  16   115027.43   115106.20   1534.75 o 
   8  10  16   104882.86   107418.94   1279.16 o 
  10  10  16    81701.27    79126.44   1594.75 o 
   1  11  16       51.47       85.95     44.06 o 
   3  11  16       64.18       23.49     43.84 o 
   5  11  16      307.47      240.72     65.12 o 
   7  11  16       90.63      135.20     63.52 o 
   9  11  16        8.75      -32.90     55.02 o 
   0  12  16    69565.25    71670.08   1817.88 o 
   2  12  16    80679.37    80294.51   1042.97 o 
   4  12  16    65026.93    64682.54    899.61 o 
   6  12  16    80397.71    78381.47   1044.43 o 
   8  12  16    64406.81    64708.99   1032.16 o 
  10  12  16    54977.70    51448.92    968.21 o 
  12  12  16    40412.79    39083.57   1021.04 o 
   1  13  16      665.53      712.17    111.71 o 
   3  13  16     2123.04     1935.32    136.85 o 
   5  13  16      121.17      159.73     62.53 o 
   7  13  16      703.48      973.47    116.97 o 
   9  13  16      157.64      149.16     76.56 o 
  11  13  16       12.87      100.48    117.06 o 
   0  14  16    73272.92    77402.83   2065.86 o 
   2  14  16    60377.07    59595.93    976.20 o 
   4  14  16    71241.99    68706.38    976.54 o 
   6  14  16    69333.65    68316.16   1410.36 o 
   8  14  16    87593.41    86248.55   1175.13 o 
  10  14  16    56438.88    57879.27   1013.19 o 
  12  14  16    56800.01    54745.64   1002.76 o 
   1  15  16      147.77      124.15     75.29 o 
   3  15  16      561.17      455.60     97.45 o 
   5  15  16      956.40      920.79    110.60 o 
   7  15  16        2.64      -22.68     62.05 o 
   9  15  16      676.06      838.09    134.45 o 
  11  15  16      315.90      288.58    105.62 o 
   0  16  16    42803.10    39969.72   1006.03 o 
   2  16  16    88680.23    91356.12   1368.52 o 
   4  16  16    41347.49    37458.63    680.36 o 
   6  16  16    71142.45    72279.65   1062.20 o 
   8  16  16    55499.05    56971.29    931.01 o 
  10  16  16    41512.93    37878.26    807.34 o 
   1  17  16     1405.14     1562.73    205.58 o 
   3  17  16       34.53      -23.25     81.15 o 
   5  17  16      878.47     1129.18    133.42 o 
   7  17  16       13.97      -12.26     90.94 o 
   0  18  16    78450.58    85226.44   2592.68 o 
   2  18  16    62927.61    64414.80   1050.91 o 
   4  18  16    69368.98    72048.73   1217.21 o 
   1   2  17      176.17      346.48     47.99 o 
   2   3  17      536.88      461.44     59.42 o 
   1   4  17     6517.35     8554.41    271.19 o 
   3   4  17      105.48       90.90     46.74 o 
   2   5  17     1771.89     1438.33     96.03 o 
   4   5  17    12096.82    12570.22    367.13 o 
   1   6  17     1626.36     2140.03    170.14 o 
   3   6  17      849.82     1063.03     90.55 o 
   5   6  17      207.14       97.83     61.89 o 
   2   7  17      787.84      683.25     77.62 o 
   4   7  17       37.51      106.50     45.26 o 
   6   7  17       87.13       75.93     51.23 o 
   1   8  17     6466.31     7302.13    295.43 o 
   3   8  17      548.86      536.59     82.75 o 
   5   8  17     6542.62     6083.92    182.74 o 
   7   8  17     3028.60     2559.29    138.91 o 
   2   9  17     2801.30     2276.60    139.51 o 
   4   9  17      864.21      677.16     83.03 o 
   6   9  17     1159.20     1297.63     96.92 o 
   8   9  17     4046.79     3688.30    169.41 o 
   1  10  17     2011.31     1603.39    161.46 o 
   3  10  17     1488.07     1071.93    115.86 o 
   5  10  17      497.16      243.75     70.34 o 
   7  10  17       15.34       18.72     53.62 o 
   9  10  17     1373.69     1232.41    132.59 o 
   2  11  17      125.21      202.48     56.06 o 
   4  11  17      503.05      501.25     81.80 o 
   6  11  17     1695.89     1562.01    128.29 o 
   8  11  17      328.93      311.77     75.91 o 
  10  11  17      101.78       57.66     61.27 o 
   1  12  17     4160.34     3992.19    215.11 o 
   3  12  17     1534.78     1176.40    115.40 o 
   5  12  17     2214.83     1583.15    139.11 o 
   7  12  17      922.43      540.26     99.77 o 
   9  12  17     1287.69     1570.98    162.62 o 
  11  12  17      151.32      118.96     83.39 o 
   2  13  17       43.88       41.38     75.16 o 
   4  13  17      160.18      304.42     68.20 o 
   6  13  17     1602.34     1431.75    133.68 o 
   8  13  17        0.25       20.75     61.15 o 
  10  13  17      644.74      479.67    102.57 o 
  12  13  17      416.79      626.75    122.74 o 
   1  14  17       37.55        3.62     71.90 o 
   3  14  17      425.66      337.40    102.28 o 
   5  14  17      131.97      311.00     78.02 o 
   7  14  17      146.59       46.06     62.96 o 
   9  14  17      259.28      205.54     89.97 o 
  11  14  17      216.18      187.33     95.07 o 
   2  15  17       92.04       -3.68    103.73 o 
   4  15  17      831.71      930.04    134.21 o 
   6  15  17        2.92      -50.18     57.43 o 
   8  15  17      565.66      517.24    112.22 o 
  10  15  17      121.28      141.81    121.03 o 
   1  16  17     1100.93     1297.58    148.02 o 
   3  16  17     3218.79     3889.98    232.61 o 
   5  16  17       33.17       30.30     93.68 o 
   7  16  17      445.06      476.12    100.33 o 
   9  16  17      480.27      462.31    113.76 o 
   2  17  17       21.85      -39.49    114.01 o 
   4  17  17      313.49      369.65    113.24 o 
   6  17  17      194.84      164.25    107.09 o 
   1  18  17        3.92      -27.61     92.99 o 
   3  18  17     1370.96     2216.71    215.52 o 
   1   1  18    21689.80    22309.88    482.48 o 
   0   2  18    23844.15    27291.16    563.79 o 
   1   3  18    96564.80    99929.86   1215.06 o 
   3   3  18   151647.64   175734.03   3913.02 o 
   0   4  18     5834.61     5135.91    447.66 o 
   2   4  18     2816.58     2739.30    119.35 o 
   1   5  18    46742.10    50340.85    729.05 o 
   3   5  18    59749.73    56226.87    806.88 o 
   5   5  18    91361.44    99148.38   2064.20 o 
   0   6  18     2161.00     2144.38    194.30 o 
   2   6  18      875.14      808.79     82.75 o 
   4   6  18      688.09      679.96    134.87 o 
   1   7  18    64869.78    62146.82   1010.91 o 
   3   7  18    58693.01    63041.14    909.09 o 
   5   7  18    34401.61    31998.45    676.26 o 
   7   7  18    37679.31    37245.72    824.04 o 
   0   8  18    15490.30    16225.22    611.11 o 
   2   8  18     3103.60     2054.56    117.99 o 
   4   8  18     2098.93     1980.17    131.44 o 
   6   8  18     1329.75     1276.21    133.35 o 
   1   9  18    57763.84    58526.84   1009.62 o 
   3   9  18    30141.71    27301.54    548.69 o 
   5   9  18    75540.39    80256.20   1021.89 o 
   7   9  18    26941.05    25800.50    474.79 o 
   9   9  18    69706.82    74451.64   1398.24 o 
   0  10  18       10.78      -64.22     75.44 o 
   2  10  18      306.60      320.68     90.12 o 
   4  10  18     1687.22     1859.87    129.57 o 
   6  10  18        5.76       15.54     55.75 o 
   8  10  18        5.65       25.82     57.06 o 
   1  11  18    59229.76    58783.11   1056.90 o 
   3  11  18    45214.38    49130.59    736.55 o 
   5  11  18    24262.21    21457.66    443.15 o 
   7  11  18    56393.05    60174.57    971.35 o 
   9  11  18    20443.39    18861.66    420.38 o 
  11  11  18    57396.21    60234.18   1457.39 o 
   0  12  18        0.88       16.58    113.84 o 
   2  12  18        4.58      -17.58     63.17 o 
   4  12  18     1519.33     1606.85    132.21 o 
   6  12  18     1372.84     1242.29    142.69 o 
   8  12  18      624.14      745.58    118.47 o 
  10  12  18     1577.03     1709.84    177.43 o 
   1  13  18    55105.29    56138.60   1074.16 o 
   3  13  18    24641.46    21870.40    518.46 o 
   5  13  18    37493.72    39251.70    763.84 o 
   7  13  18    30283.54    28468.70    625.92 o 
   9  13  18    42514.82    45508.97    852.85 o 
  11  13  18    29855.46    28036.23    649.44 o 
   0  14  18      302.39      520.05    144.50 o 
   2  14  18       54.23      174.26     75.43 o 
   4  14  18     1366.83     1431.30    153.62 o 
   6  14  18      323.48      478.39     87.43 o 
   8  14  18        0.93      -67.33     67.33 o 
  10  14  18        2.04       14.85     85.73 o 
   1  15  18    38752.69    37571.63    874.95 o 
   3  15  18    29937.40    29293.08    650.80 o 
   5  15  18    20498.13    18576.55    504.25 o 
   7  15  18    52422.18    53833.22    969.53 o 
   9  15  18    17102.79    16879.24    968.59 o 
   0  16  18      479.11      617.56    171.10 o 
   2  16  18      297.22      110.17     84.37 o 
   4  16  18       31.21      143.56     86.22 o 
   6  16  18      297.62      252.22     95.24 o 
   8  16  18       98.81      -47.54     82.78 o 
   1  17  18    67787.09    76792.77   1459.77 o 
   3  17  18    27884.69    27482.77    667.44 o 
   5  17  18    35021.41    37265.24    797.30 o 
   0  18  18     1546.32     1872.40    407.85 o 
   1   2  19     1227.22      702.88     85.54 o 
   2   3  19       26.89      -58.09     58.47 o 
   1   4  19       27.57      -11.45     43.59 o 
   3   4  19      570.20      922.21    113.40 o 
   2   5  19     2016.30     1474.60    100.81 o 
   4   5  19     5943.74     4204.99    205.27 o 
   1   6  19     7618.63     7612.85    301.14 o 
   3   6  19    10824.14    10784.27    343.53 o 
   5   6  19        2.77      -20.92     55.66 o 
   2   7  19     3082.90     3288.32    185.42 o 
   4   7  19      313.24      293.21     75.94 o 
   6   7  19      227.44      306.58     92.17 o 
   1   8  19     1297.03     1056.37    130.42 o 
   3   8  19     1858.68     1333.60    117.57 o 
   5   8  19      141.51      280.82     90.12 o 
   7   8  19    12942.22    12509.12    535.87 o 
   2   9  19     4802.37     4612.69    275.39 o 
   4   9  19     5821.33     5672.57    264.37 o 
   6   9  19      452.37      428.04     94.55 o 
   8   9  19      246.49      281.18     72.95 o 
   1  10  19     6995.54     6755.09    289.48 o 
   3  10  19     7032.48     6111.92    280.51 o 
   5  10  19        8.50       45.82     59.97 o 
   7  10  19       89.25       73.40     67.52 o 
   9  10  19       29.42       90.14     70.59 o 
   2  11  19     2694.92     2589.34    193.35 o 
   4  11  19     3755.08     3574.18    264.33 o 
   6  11  19      786.10      950.84    135.99 o 
   8  11  19     1421.25     1268.64    142.91 o 
  10  11  19        8.75       83.50     67.69 o 
   1  12  19       19.01      160.55     76.96 o 
   3  12  19       22.64      -59.08     73.55 o 
   5  12  19     3744.23     3613.15    198.81 o 
   7  12  19      227.63      328.51     84.20 o 
   9  12  19     1020.28     1191.52    145.32 o 
  11  12  19      538.39      568.15    113.53 o 
   2  13  19      933.31     1072.73    156.36 o 
   4  13  19     3209.03     3406.37    279.60 o 
   6  13  19      394.48      459.16     95.78 o 
   8  13  19       23.36      153.14     83.43 o 
  10  13  19     2105.96     2202.55    206.96 o 
   1  14  19     2022.77     1994.82    210.71 o 
   3  14  19      467.52      403.24    119.11 o 
   5  14  19      130.47      357.13     90.66 o 
   7  14  19       37.39      -67.34     67.34 o 
   9  14  19       46.31       56.42     80.90 o 
   2  15  19      906.21      835.50    153.62 o 
   4  15  19      388.20      397.75    107.46 o 
   6  15  19      558.52      677.68    168.21 o 
   8  15  19      312.85      295.00    101.35 o 
   1  16  19      247.94      396.01    117.08 o 
   3  16  19      407.02      566.05    125.67 o 
   5  16  19      394.26      569.18    125.72 o 
   7  16  19      530.77      889.69    180.98 o 
   2  17  19       26.80      188.26    201.72 o 
   4  17  19        5.63      188.10    107.78 o 
   0   2  20    53964.60    46245.33   1515.48 o 
   2   2  20   221239.83   254389.19   4420.21 o 
   1   3  20     4325.72     4024.07    208.19 o 
   0   4  20   147109.03   164394.34   3026.95 o 
   2   4  20   104735.83    94701.17   1590.80 o 
   4   4  20   176665.41   198128.55   3628.22 o 
   1   5  20     4108.52     4217.56    196.12 o 
   3   5  20     1894.04     2020.75    148.49 o 
   0   6  20    81166.44    76510.72   2193.61 o 
   2   6  20   163580.14   180417.69   3540.33 o 
   4   6  20    95851.38    90217.83   1375.49 o 
   6   6  20   138335.41   146998.17   2922.71 o 
   1   7  20        5.17      146.43     66.04 o 
   3   7  20     1853.76     1824.27    202.93 o 
   5   7  20     3234.25     2790.66    225.80 o 
   0   8  20   121314.73   120274.37   2450.74 o 
   2   8  20    92130.09    90537.26   1395.06 o 
   4   8  20   104701.23   103085.61   1561.12 o 
   6   8  20    91293.84    91261.80   1455.78 o 
   8   8  20    85415.15    83274.53   3544.98 o 
   1   9  20     5069.88     4346.09    231.35 o 
   3   9  20      326.94       37.94     97.48 o 
   5   9  20      112.58      118.30     68.13 o 
   7   9  20     2885.15     3083.60    214.07 o 
   0  10  20    85602.73    90063.16   2022.61 o 
   2  10  20    76734.77    75139.71   1258.70 o 
   4  10  20    65597.83    64241.17   1964.46 o 
   6  10  20    78833.28    79826.05   1357.39 o 
   8  10  20    70148.11    71889.67   1110.86 o 
  10  10  20    57907.34    56744.11   1266.35 o 
   1  11  20      247.37      154.85     85.96 o 
   3  11  20      705.62     1015.52    148.20 o 
   5  11  20       58.17        5.24    118.93 o 
   7  11  20      299.93       93.03     87.80 o 
   9  11  20       55.42       42.02     87.56 o 
   0  12  20   105295.26   103639.81   4267.80 o 
   2  12  20    86437.30    91005.06   1494.81 o 
   4  12  20    67141.27    64273.16   1507.53 o 
   6  12  20    88303.63    89904.91   1486.84 o 
   8  12  20    66733.83    67594.38   1098.67 o 
  10  12  20    70866.48    73198.27   1183.52 o 
  12  12  20    59338.91    63218.08   1830.42 o 
   1  13  20     1472.81     1550.65    186.79 o 
   3  13  20       38.64       79.37     86.96 o 
   5  13  20     3826.79     3726.52    302.00 o 
   7  13  20      452.65      803.65    157.78 o 
   9  13  20      399.15      472.31    108.72 o 
  11  13  20      253.35      152.42     94.22 o 
   0  14  20    88707.04    91160.00   1829.41 o 
   2  14  20    38311.75    34498.47    821.63 o 
   4  14  20    53692.59    52841.77   1080.05 o 
   6  14  20    50591.71    48296.44   1015.60 o 
   8  14  20    51536.38    51206.30    945.85 o 
   1  15  20       23.41      -37.63     83.18 o 
   3  15  20      916.44     1141.32    178.43 o 
   5  15  20     3399.67     3974.31    276.48 o 
   7  15  20      572.30      483.62    154.70 o 
   0  16  20    88027.84    89114.48   2255.15 o 
   2  16  20    67979.23    71331.05   1369.81 o 
   4  16  20    49541.94    48521.46   1071.88 o 
   6  16  20    67134.94    67803.10   1516.22 o 
   1  17  20      213.74      128.12    115.72 o 
   1   2  21     1079.39      657.87    184.37 o 
   2   3  21     1971.49     1425.56    140.25 o 
   1   4  21      462.35      409.67    125.00 o 
   3   4  21      590.94      410.30     99.83 o 
   2   5  21     2178.88     2326.42    190.48 o 
   4   5  21     2422.81     2017.17    152.80 o 
   1   6  21     6144.36     6306.41    317.36 o 
   3   6  21     1033.21      671.31    139.46 o 
   5   6  21      248.19      226.33     77.63 o 
   2   7  21      985.30     1098.39    169.97 o 
   4   7  21      252.54      283.50     93.17 o 
   6   7  21       38.64       64.28     72.77 o 
   1   8  21      384.83      446.73    101.56 o 
   3   8  21     4045.09     3135.16    240.25 o 
   5   8  21      922.84      644.25    117.11 o 
   7   8  21     3767.04     3662.32    230.92 o 
   2   9  21      772.55      738.30    150.28 o 
   4   9  21      392.26       72.59    184.70 o 
   6   9  21      373.98      238.25     86.00 o 
   8   9  21      677.39      664.03    125.71 o 
   1  10  21     6920.75     6289.92    262.93 o 
   3  10  21     1845.46     1315.14    201.18 o 
   5  10  21      108.22      150.84    111.11 o 
   7  10  21        1.54      -40.35     69.35 o 
   9  10  21        3.28      -23.76     75.50 o 
   2  11  21      309.78      268.24    136.50 o 
   4  11  21      230.51      437.29    134.33 o 
   6  11  21        2.29       67.87     91.41 o 
   8  11  21      168.99       30.85    108.46 o 
  10  11  21        0.48      954.63    890.47 o 
   1  12  21      499.57      712.44    131.29 o 
   3  12  21      180.77       35.27    100.03 o 
   5  12  21      969.41      432.02    167.61 o 
   7  12  21     1050.68      583.43    153.36 o 
   9  12  21       11.25       54.55     93.73 o 
  11  12  21      205.54      166.69    137.56 o 
   2  13  21      287.31      133.49     89.12 o 
   4  13  21      155.22      127.38    108.68 o 
   6  13  21      161.32      279.34    134.00 o 
   8  13  21      717.19      787.71    151.76 o 
  10  13  21      484.87      889.31    145.59 o 
   1  14  21     3935.55     4532.03    310.27 o 
   3  14  21     2662.59     2364.75    294.06 o 
   5  14  21       87.06      300.73    145.29 o 
   7  14  21      144.34       17.51    102.57 o 
   2  15  21      103.48       61.31     92.47 o 
   4  15  21        1.28       98.00    134.17 o 
   6  15  21      209.49      181.85    165.05 o 
   1  16  21        0.58      -45.12    105.58 o 
   3  16  21      174.58       18.76    101.94 o 
   1   3  22    33432.02    30735.71   1226.36 o 
   3   3  22    35719.70    35104.77   1366.03 o 
   0   4  22     1264.44     1709.63    276.56 o 
   2   4  22     2477.99     2518.69    234.15 o 
   1   5  22    79478.46    85965.72   1792.44 o 
   3   5  22    56715.48    55642.55   1120.30 o 
   5   5  22    55160.44    57760.75   1419.20 o 
   0   6  22     7691.61     7242.20    603.40 o 
   2   6  22    23762.52    24570.74    796.79 o 
   4   6  22     6594.42     6035.50    313.71 o 
   1   7  22    25850.12    26041.51    966.84 o 
   3   7  22    53616.02    54472.75   1150.61 o 
   5   7  22    31717.31    32057.12   1118.34 o 
   7   7  22    92122.92    99247.63   2218.71 o 
   0   8  22        0.81        8.43    117.13 o 
   2   8  22      390.82      339.19    117.38 o 
   4   8  22        0.90       92.68    150.67 o 
   6   8  22     1483.43     1156.33    180.93 o 
   1   9  22    54830.73    57072.92   1062.39 o 
   3   9  22    41975.07    39685.33    975.43 o 
   5   9  22    41111.41    44878.87   1340.81 o 
   7   9  22    26495.54    25494.37    658.06 o 
   9   9  22    38560.21    39373.35   1254.34 o 
   0  10  22     1316.71     1565.79    253.29 o 
   2  10  22      659.97      861.37    166.29 o 
   4  10  22      989.86      846.10    165.44 o 
   6  10  22      357.84      823.02    165.17 o 
   8  10  22        8.40       88.35    136.38 o 
   1  11  22    30015.85    27753.54    681.53 o 
   3  11  22    40517.01    39776.80   1336.60 o 
   5  11  22    27886.29    26285.53    813.24 o 
   7  11  22    53136.99    56126.95   1316.85 o 
   9  11  22    22574.03    20816.43    624.58 o 
  11  11  22    40152.08    48190.01   1512.94 o 
   0  12  22       42.13       78.31    105.46 o 
   2  12  22      968.00      826.43    235.17 o 
   4  12  22      257.88      423.57    156.49 o 
   6  12  22       20.78      -31.03    100.35 o 
   8  12  22       22.33      -28.10    116.50 o 
  10  12  22        6.57       74.68    176.81 o 
   1  13  22    38214.07    39893.72    893.97 o 
   3  13  22    25985.79    25972.68    827.28 o 
   5  13  22    49821.27    54057.04   1319.25 o 
   7  13  22    20389.31    20458.59    754.53 o 
   9  13  22    43178.15    47675.34   1401.75 o 
   0  14  22      107.69       48.39    166.91 o 
   2  14  22      369.80      263.84    155.74 o 
   4  14  22      239.90      300.61    142.48 o 
   6  14  22      115.90      195.16    148.99 o 
   1  15  22    25056.98    23234.62    620.51 o 
   3  15  22    24115.31    24910.63    856.60 o 
   5  15  22    17416.13    15841.80    926.81 o 
   1   4  23     1751.13     1631.42    322.65 o 
   3   4  23     1417.29     1490.77    209.68 o 
   2   5  23     1352.87     1050.01    164.52 o 
   4   5  23      745.19      587.30    156.02 o 
   1   6  23      136.77      -33.80    106.11 o 
   3   6  23     1923.56     1872.81    196.86 o 
   5   6  23      283.97      239.24    104.29 o 
   2   7  23      149.97       91.29    102.65 o 
   4   7  23     2363.86     2721.81    253.61 o 
   6   7  23     2389.79     2518.02    260.16 o 
   1   8  23     5880.24     6700.72    311.16 o 
   3   8  23      621.45      601.08    140.80 o 
   5   8  23      413.09      762.74    153.06 o 
   7   8  23       38.28      -13.40     78.99 o 
   2   9  23      238.74      328.92    123.99 o 
   4   9  23     1138.93      863.48    169.33 o 
   6   9  23       32.94      175.48    103.93 o 
   8   9  23      184.47      360.14    126.80 o 
   1  10  23        9.45      135.21    115.94 o 
   3  10  23     1109.94      969.95    183.32 o 
   5  10  23      899.24      902.25    179.17 o 
   7  10  23      972.79     1306.62    238.84 o 
   9  10  23       88.63      250.82    106.01 o 
   2  11  23       87.03      187.05    117.48 o 
   4  11  23      959.51      867.36    180.64 o 
   6  11  23      518.79      416.99    137.38 o 
   8  11  23      950.48      947.09    182.17 o 
  10  11  23       66.62      -30.40     85.05 o 
   1  12  23     1069.58     1573.26    230.09 o 
   3  12  23      465.03      606.36    159.19 o 
   5  12  23        0.41       35.31    113.42 o 
   7  12  23      202.87      676.90    173.04 o 
   9  12  23        7.47       30.14    129.89 o 
   2  13  23        6.51       41.07    130.90 o 
   4  13  23      979.37      824.91    250.28 o 
   6  13  23       18.76      167.36    125.59 o 
   8  13  23       10.22       88.01    132.99 o 
   1  14  23      865.04     1543.39    263.30 o 
   3  14  23     1055.67     1739.36    272.06 o 
   5  14  23      353.92      164.35    158.05 o 
   2  15  23       23.18       78.46    153.32 o 
   4   4  24    97806.62   100671.48   3060.30 o 
   1   5  24      352.48      412.04    215.10 o 
   3   5  24       11.99     -125.71    141.07 o 
   0   6  24    53343.80    50404.88   1892.61 o 
   2   6  24    99693.64   103590.43   2242.52 o 
   4   6  24    50195.32    47969.64   1312.89 o 
   6   6  24    62073.55    60887.57   2243.20 o 
   1   7  24      443.04      422.96    136.88 o 
   3   7  24      161.65      245.53    136.37 o 
   5   7  24     2940.52     2283.56    256.67 o 
   0   8  24    77774.28    80232.70   2739.05 o 
   2   8  24    74410.93    74240.98   2350.75 o 
   4   8  24    74955.16    73116.52   1473.55 o 
   6   8  24    56028.72    58726.81   1491.03 o 
   8   8  24    65620.46    60144.49   2357.73 o 
   1   9  24      100.12      101.72    154.46 o 
   3   9  24      899.06      925.76    172.48 o 
   5   9  24       15.72       -8.13     93.35 o 
   7   9  24     1247.23      933.99    290.27 o 
   0  10  24    82856.25    91869.10   3135.73 o 
   2  10  24    98292.69   101204.70   1903.40 o 
   4  10  24    80366.82    85685.59   1708.97 o 
   6  10  24    62851.24    61869.48   1386.54 o 
   8  10  24    62394.84    68516.72   1514.66 o 
  10  10  24    48752.31    48224.54   2181.74 o 
   1  11  24      331.71      311.71    190.62 o 
   3  11  24        1.25      -63.48    130.85 o 
   5  11  24      289.13      397.93    150.73 o 
   7  11  24     1923.99     1879.76    258.19 o 
   9  11  24      347.50      526.22    163.44 o 
   0  12  24    59718.53    57092.57   2366.11 o 
   2  12  24    74236.05    77750.90   1634.74 o 
   4  12  24    68752.30    67915.79   1504.94 o 
   6  12  24    63976.13    65876.02   1618.26 o 
   8  12  24    55216.42    56214.38   1384.62 o 
   1  13  24      359.19       52.32    391.79 o 
   3  13  24        8.41      121.36    144.40 o 
   5  13  24       27.81       68.76    123.77 o 
   0  14  24    66996.63    67904.90   2766.98 o 
   2  14  24    55974.04    55071.88   1355.51 o 
   4  14  24    69672.88    73008.88   1642.89 o 
   4   5  25      542.38      576.86    247.23 o 
   3   6  25      473.08      525.18    259.80 o 
   5   6  25      284.80      174.90    121.66 o 
   2   7  25      653.89      561.37    203.93 o 
   4   7  25      430.85      344.75    156.89 o 
   6   7  25     1246.93     1235.02    221.99 o 
   1   8  25       68.74      271.57    174.15 o 
   3   8  25      318.96       79.35    214.40 o 
   5   8  25      446.46      132.54    201.83 o 
   7   8  25      904.60      835.44    195.87 o 
   2   9  25        5.13      -19.14    143.87 o 
   4   9  25      769.78      850.28    167.95 o 
   6   9  25       74.63       98.74    153.05 o 
   8   9  25      878.04      890.74    230.16 o 
   1  10  25     1200.96     1343.46    279.74 o 
   3  10  25     1000.88      676.84    167.25 o 
   5  10  25      219.37      262.27    136.46 o 
   7  10  25     1563.89     1657.29    240.65 o 
   9  10  25       13.27      115.88    193.45 o 
   2  11  25        0.01      -59.84    140.82 o 
   4  11  25      424.17      303.72    141.88 o 
   6  11  25      492.89      360.24    148.24 o 
   8  11  25       65.61     -114.33    114.33 o 
   1  12  25      668.16      268.88    356.87 o 
   3  12  25      625.75      874.27    241.95 o 
   5  12  25       72.31       79.28    137.61 o 
   2  13  25        0.28      -96.03    307.99 o 
   4  13  25       93.97       82.69    138.75 o 
   3   7  26    38519.98    38239.10   1702.65 o 
   5   7  26    30943.49    26831.76   1388.38 o 
   7   7  26    28392.28    30554.13   1529.45 o 
   0   8  26     1579.45     1872.90    304.68 o 
   2   8  26        0.61      177.39    243.04 o 
   4   8  26      176.24       67.04    237.45 o 
   6   8  26      349.59      356.16    166.43 o 
   1   9  26    36564.20    36983.12   1210.24 o 
   3   9  26    38804.77    38457.36   1239.10 o 
   5   9  26    67388.20    72825.50   1894.81 o 
   7   9  26    31199.76    31782.83   1150.25 o 
   9   9  26    53992.29    61636.23   2523.95 o 
   0  10  26      969.71     1166.29    378.52 o 
   2  10  26        0.36     -295.41    295.41 o 
   4  10  26       49.61      132.00    150.72 o 
   6  10  26       18.75      -49.79    149.93 o 
   8  10  26       42.33      310.11    191.60 o 
   1  11  26    24460.44    21837.35    938.80 o 
   3  11  26    41455.92    46194.04   1450.94 o 
   5  11  26    22448.04    21070.50    742.92 o 
   0  12  26       63.34       89.39    297.51 o 
   2  12  26     1541.60     1174.91    297.34 o 
   4  12  26      853.39     1232.33    244.04 o 
   6   7  27     1728.96     2009.94    441.38 o 
   5   8  27      137.91      332.43    243.04 o 
   7   8  27      240.88      275.47    201.83 o 
   2   9  27       69.83      444.17    325.45 o 
   4   9  27      297.80      465.12    325.45 o 
   6   9  27     1199.93     1402.35    424.62 o 
   1  10  27       13.26     -171.49    171.49 o 
   3  10  27       23.11       11.17    277.96 o 
   5  10  27     1319.64     1804.61    530.77 o 
   2  11  27        0.41       93.80    201.03 o 
   4  11  27       27.40       51.68    314.27 o 
   5   9  28       80.40       64.25    247.23 o 
   4  10  28    60890.76    61757.75   2530.93 o 
                                                 
